# Supplementary material for: Species conservation profiles of endemic spiders (Araneae) from Madeira and Selvagens archipelagos, Portugal
Source: Biodivers Data J. 2017 Oct 18;(5):e20810. doi: 10.3897/BDJ.5.e20810 (PMC5665005; doi:10.3897/BDJ.5.e20810)
Supplement: Supplementary material 2 — Distribution of Arctosa maderana Roewer, 1960 [file bdj-05-e20810-s002.kml]

<?xml version="1.0" encoding="UTF-8"?>
<kml xmlns="http://earth.google.com/kml/2.2">
<Document>
<name></name>
<description><![CDATA[]]></description>

<Style id="1">
<LineStyle>
<width>1</width>
<color>ffffffff</color>
</LineStyle>
<PolyStyle>
<color>7fffffff</color>
<fill>1</fill>
</PolyStyle>
</Style>

<Placemark>
<name>R Polygon</name>
<description><![CDATA[]]></description>
<styleUrl>#1</styleUrl>
<visibility>1</visibility>
<MultiGeometry>
<Polygon>
<outerBoundaryIs>
<LinearRing>
<coordinates>
-16.9430733,32.8584784
-16.9367309080343,32.8582770676472
-16.9304140546426,32.8576738812831
-16.924148175564,32.8566712697263
-16.9179585012819,32.8552732701396
-16.9118699554301,32.8534855117741
-16.905907054434,32.8513151933016
-16.9000938087911,32.8487710538287
-16.89445362639,32.845863337707
-16.8890092182544,32.8426037532831
-16.8837825070945,32.8390054257531
-16.8787945390313,32.8350828443119
-16.8740653988518,32.8308518038105
-16.8696141291342,32.8263293411557
-16.8654586535708,32.8215336667085
-16.861615704795,32.8164840909571
-16.858100757005,32.8112009467611
-16.8549279636552,32.8057055074773
-16.8521101004645,32.8000199013002
-16.8496585139735,32.7941670221592
-16.8475830758556,32.7881704375328
-16.8458921431676,32.7820542935509
-16.8445925246988,32.7758432177667
-16.8436894535539,32.7695622199901
-16.8431865660817,32.7632365915824
-16.8430858872326,32.7568918036165
-16.8433878224048,32.7505534043143
-16.8440911558119,32.7442469161727
-16.8451930553785,32.7379977331935
-16.846689084144,32.731831018631
-16.8485732181285,32.7257716036683
-16.8508378705895,32.7198438874307
-16.8534739225709,32.7140717387394
-16.8564707596216,32.7084784
-16.8598163145365,32.7030863936134
-16.8634971159469,32.6979174312862
-16.8674983425646,32.6929923266055
-16.8718038828621,32.6883309112294
-16.8763963999484,32.6839519550324
-16.8812574013779,32.6798730905257
-16.8863673136137,32.676110741857
-16.8917055608427,32.6726800586765
-16.8972506478273,32.6695948551345
-16.9029802464593,32.6668675542568
-16.9088712856674,32.6645091379214
-16.9149000443159,32.6625291026386
-16.9210422467213,32.6609354213115
-16.9272731604027,32.6597345111324
-16.9335676956696,32.6589312077427
-16.9399005066502,32.6585287457617
-16.9462460933498,32.6585287457617
-16.9525789043304,32.6589312077427
-16.9588734395973,32.6597345111324
-16.9651043532787,32.6609354213115
-16.9712465556841,32.6625291026386
-16.9772753143326,32.6645091379214
-16.9831663535407,32.6668675542568
-16.9888959521727,32.6695948551345
-16.9944410391573,32.6726800586765
-16.9997792863863,32.676110741857
-17.0048891986221,32.6798730905257
-17.0097502000516,32.6839519550324
-17.0143427171379,32.6883309112294
-17.0186482574354,32.6929923266055
-17.0226494840531,32.6979174312862
-17.0263302854635,32.7030863936134
-17.0296758403784,32.7084784
-17.0326726774291,32.7140717387394
-17.0353087294105,32.7198438874307
-17.0375733818715,32.7257716036683
-17.039457515856,32.731831018631
-17.0409535446215,32.7379977331935
-17.0420554441881,32.7442469161727
-17.0427587775952,32.7505534043143
-17.0430607127674,32.7568918036165
-17.0429600339183,32.7632365915824
-17.0424571464461,32.7695622199901
-17.0415540753012,32.7758432177667
-17.0402544568324,32.7820542935509
-17.0385635241444,32.7881704375328
-17.0364880860265,32.7941670221592
-17.0340364995354,32.8000199013002
-17.0312186363448,32.8057055074773
-17.0280458429949,32.8112009467611
-17.024530895205,32.8164840909571
-17.0206879464292,32.8215336667085
-17.0165324708658,32.8263293411557
-17.0120812011482,32.8308518038105
-17.0073520609687,32.8350828443119
-17.0023640929055,32.8390054257531
-16.9971373817456,32.8426037532831
-16.99169297361,32.845863337707
-16.9860527912089,32.8487710538287
-16.980239545566,32.8513151933016
-16.9742766445698,32.8534855117741
-16.9681880987181,32.8552732701396
-16.961998424436,32.8566712697263
-16.9557325453574,32.8576738812831
-16.9494156919657,32.8582770676472
-16.9430733,32.8584784
</coordinates>
</LinearRing>
</outerBoundaryIs>
</Polygon>
<Polygon>
<outerBoundaryIs>
<LinearRing>
<coordinates>
-16.339448,33.176723
-16.3331056080343,33.1765216676472
-16.3267887546426,33.1759184812831
-16.320522875564,33.1749158697263
-16.3143332012819,33.1735178701396
-16.3082446554302,33.1717301117741
-16.302281754434,33.1695597933016
-16.2964685087911,33.1670156538287
-16.29082832639,33.164107937707
-16.2853839182544,33.1608483532831
-16.2801572070945,33.1572500257531
-16.2751692390313,33.1533274443119
-16.2704400988518,33.1490964038105
-16.2659888291342,33.1445739411557
-16.2618333535708,33.1397782667085
-16.257990404795,33.1347286909571
-16.2544754570051,33.1294455467611
-16.2513026636552,33.1239501074773
-16.2484848004645,33.1182645013002
-16.2460332139735,33.1124116221592
-16.2439577758556,33.1064150375328
-16.2422668431676,33.1002988935509
-16.2409672246988,33.0940878177667
-16.2400641535539,33.0878068199901
-16.2395612660817,33.0814811915824
-16.2394605872326,33.0751364036165
-16.2397625224048,33.0687980043143
-16.2404658558119,33.0624915161727
-16.2415677553785,33.0562423331935
-16.243063784144,33.050075618631
-16.2449479181285,33.0440162036683
-16.2472125705895,33.0380884874307
-16.2498486225709,33.0323163387394
-16.2528454596216,33.026723
-16.2561910145365,33.0213309936134
-16.2598718159469,33.0161620312862
-16.2638730425646,33.0112369266055
-16.2681785828621,33.0065755112294
-16.2727710999484,33.0021965550324
-16.2776321013779,32.9981176905257
-16.2827420136137,32.994355341857
-16.2880802608427,32.9909246586765
-16.2936253478273,32.9878394551345
-16.2993549464593,32.9851121542568
-16.3052459856674,32.9827537379214
-16.3112747443159,32.9807737026386
-16.3174169467213,32.9791800213115
-16.3236478604027,32.9779791111324
-16.3299423956696,32.9771758077427
-16.3362752066502,32.9767733457617
-16.3426207933498,32.9767733457617
-16.3489536043304,32.9771758077427
-16.3552481395973,32.9779791111324
-16.3614790532787,32.9791800213115
-16.3676212556841,32.9807737026386
-16.3736500143326,32.9827537379214
-16.3795410535407,32.9851121542568
-16.3852706521727,32.9878394551345
-16.3908157391573,32.9909246586765
-16.3961539863863,32.994355341857
-16.4012638986221,32.9981176905257
-16.4061249000516,33.0021965550324
-16.4107174171379,33.0065755112294
-16.4150229574354,33.0112369266055
-16.4190241840531,33.0161620312862
-16.4227049854635,33.0213309936134
-16.4260505403784,33.026723
-16.4290473774291,33.0323163387394
-16.4316834294105,33.0380884874307
-16.4339480818715,33.0440162036683
-16.435832215856,33.050075618631
-16.4373282446215,33.0562423331935
-16.4384301441881,33.0624915161727
-16.4391334775952,33.0687980043143
-16.4394354127674,33.0751364036165
-16.4393347339183,33.0814811915824
-16.4388318464461,33.0878068199901
-16.4379287753012,33.0940878177667
-16.4366291568324,33.1002988935509
-16.4349382241444,33.1064150375328
-16.4328627860265,33.1124116221592
-16.4304111995355,33.1182645013002
-16.4275933363448,33.1239501074773
-16.424420542995,33.1294455467611
-16.420905595205,33.1347286909571
-16.4170626464292,33.1397782667085
-16.4129071708658,33.1445739411557
-16.4084559011482,33.1490964038105
-16.4037267609687,33.1533274443119
-16.3987387929055,33.1572500257531
-16.3935120817456,33.1608483532831
-16.38806767361,33.164107937707
-16.3824274912089,33.1670156538287
-16.376614245566,33.1695597933016
-16.3706513445699,33.1717301117741
-16.3645627987181,33.1735178701396
-16.358373124436,33.1749158697263
-16.3521072453574,33.1759184812831
-16.3457903919657,33.1765216676472
-16.339448,33.176723
</coordinates>
</LinearRing>
</outerBoundaryIs>
</Polygon>
</MultiGeometry>
</Placemark>
</Document>
</kml>
