# Supplementary material for: Species conservation profiles of endemic spiders (Araneae) from Madeira and Selvagens archipelagos, Portugal
Source: Biodivers Data J. 2017 Oct 18;(5):e20810. doi: 10.3897/BDJ.5.e20810 (PMC5665005; doi:10.3897/BDJ.5.e20810)
Supplement: Supplementary material 3 — Distribution of Centromerus anoculus Wunderlich, 1995 [file bdj-05-e20810-s003.kml]

<?xml version="1.0" encoding="UTF-8"?>
<kml xmlns="http://earth.google.com/kml/2.2">
<Document>
<name></name>
<description><![CDATA[]]></description>

<Style id="1">
<LineStyle>
<width>1</width>
<color>ffffffff</color>
</LineStyle>
<PolyStyle>
<color>7fffffff</color>
<fill>1</fill>
</PolyStyle>
</Style>

<Placemark>
<name>R Polygon</name>
<description><![CDATA[]]></description>
<styleUrl>#1</styleUrl>
<visibility>1</visibility>
<MultiGeometry>
<Polygon>
<outerBoundaryIs>
<LinearRing>
<coordinates>
-17.042547633218,32.7987166998193
-17.0424842092983,32.7987146864958
-17.0424210407644,32.7987086546321
-17.0423583819736,32.7986986285166
-17.0422964852308,32.7986846485207
-17.0422355997723,32.798666770937
-17.0421759707623,32.7986450677523
-17.0421178383059,32.7986196263576
-17.0420614364819,32.7985905491964
-17.0420069924005,32.7985579533521
-17.0419547252889,32.7985219700768
-17.0419048456083,32.7984827442624
-17.0418575542065,32.7984404338574
-17.0418130415093,32.7983952092309
-17.0417714867537,32.7983472524864
-17.0417330572659,32.7982967567289
-17.041697907788,32.7982439252869
-17.0416661798545,32.7981889708941
-17.0416380012226,32.7981321148323
-17.0416134853577,32.7980735860409
-17.0415927309766,32.7980136201946
-17.0415758216497,32.7979524587548
-17.041562825465,32.797890347997
-17.0415537947535,32.7978275380192
-17.0415487658788,32.7977642817351
-17.0415477590903,32.7977008338555
-17.041550778442,32.7976374498624
-17.0415578117761,32.797574384981
-17.0415688307718,32.7975118931512
-17.0415837910594,32.7974502260056
-17.0416026323993,32.797389631856
-17.0416252789239,32.7973303546936
-17.0416516394437,32.7972726332067
-17.0416816078142,32.7972166998193
-17.0417150633634,32.7971627797554
-17.0417518713775,32.7971110901322
-17.0417918836436,32.7970618390854
-17.0418349390466,32.7970152249316
-17.0418808642175,32.7969714353696
-17.0419294742318,32.7969306467246
-17.0419805733541,32.7968930232379
-17.0420339558264,32.7968587164061
-17.0420894066963,32.7968278643706
-17.0421467026826,32.7968005913619
-17.0422056130747,32.7967770071985
-17.0422659006612,32.7967572068457
-17.0423273226852,32.7967412700324
-17.042389631822,32.7967292609306
-17.0424525771747,32.7967212278967
-17.0425159052845,32.7967172032769
-17.0425793611515,32.7967172032769
-17.0426426892613,32.7967212278967
-17.042705634614,32.7967292609306
-17.0427679437508,32.7967412700324
-17.0428293657748,32.7967572068457
-17.0428896533613,32.7967770071985
-17.0429485637534,32.7968005913619
-17.0430058597397,32.7968278643706
-17.0430613106096,32.7968587164061
-17.0431146930819,32.7968930232379
-17.0431657922042,32.7969306467246
-17.0432144022185,32.7969714353696
-17.0432603273894,32.7970152249316
-17.0433033827923,32.7970618390854
-17.0433433950585,32.7971110901322
-17.0433802030726,32.7971627797554
-17.0434136586218,32.7972166998193
-17.0434436269923,32.7972726332067
-17.0434699875121,32.7973303546936
-17.0434926340367,32.797389631856
-17.0435114753766,32.7974502260056
-17.0435264356642,32.7975118931512
-17.0435374546599,32.797574384981
-17.0435444879939,32.7976374498624
-17.0435475073457,32.7977008338555
-17.0435465005572,32.7977642817351
-17.0435414716825,32.7978275380192
-17.043532440971,32.797890347997
-17.0435194447863,32.7979524587548
-17.0435025354594,32.7980136201946
-17.0434817810783,32.7980735860409
-17.0434572652134,32.7981321148323
-17.0434290865814,32.7981889708941
-17.0433973586479,32.7982439252869
-17.04336220917,32.7982967567289
-17.0433237796823,32.7983472524864
-17.0432822249267,32.7983952092309
-17.0432377122295,32.7984404338574
-17.0431904208277,32.7984827442624
-17.0431405411471,32.7985219700768
-17.0430882740355,32.7985579533521
-17.0430338299541,32.7985905491964
-17.0429774281301,32.7986196263576
-17.0429192956737,32.7986450677523
-17.0428596666637,32.798666770937
-17.0427987812052,32.7986846485207
-17.0427368844624,32.7986986285166
-17.0426742256716,32.7987086546321
-17.0426110571377,32.7987146864958
-17.042547633218,32.7987166998193
</coordinates>
</LinearRing>
</outerBoundaryIs>
</Polygon>
<Polygon>
<outerBoundaryIs>
<LinearRing>
<coordinates>
-16.7848000159977,32.7333329986195
-16.784736592078,32.733330985296
-16.7846734235441,32.7333249534323
-16.7846107647533,32.7333149273168
-16.7845488680105,32.7333009473209
-16.784487982552,32.7332830697373
-16.784428353542,32.7332613665525
-16.7843702210856,32.7332359251578
-16.7843138192616,32.7332068479966
-16.7842593751802,32.7331742521523
-16.7842071080686,32.733138268877
-16.784157228388,32.7330990430626
-16.7841099369862,32.7330567326576
-16.784065424289,32.7330115080311
-16.7840238695334,32.7329635512866
-16.7839854400456,32.7329130555291
-16.7839502905677,32.7328602240871
-16.7839185626342,32.7328052696943
-16.7838903840023,32.7327484136325
-16.7838658681374,32.7326898848411
-16.7838451137562,32.7326299189948
-16.7838282044293,32.732568757555
-16.7838152082446,32.7325066467972
-16.7838061775332,32.7324438368194
-16.7838011486585,32.7323805805353
-16.78380014187,32.7323171326557
-16.7838031612217,32.7322537486627
-16.7838101945558,32.7321906837812
-16.7838212135514,32.7321281919514
-16.7838361738391,32.7320665248058
-16.7838550151789,32.7320059306562
-16.7838776617036,32.7319466534938
-16.7839040222234,32.7318889320069
-16.7839339905939,32.7318329986195
-16.783967446143,32.7317790785556
-16.7840042541571,32.7317273889324
-16.7840442664233,32.7316781378856
-16.7840873218263,32.7316315237318
-16.7841332469971,32.7315877341698
-16.7841818570114,32.7315469455248
-16.7842329561338,32.7315093220381
-16.7842863386061,32.7314750152063
-16.7843417894759,32.7314441631709
-16.7843990854623,32.7314168901621
-16.7844579958543,32.7313933059987
-16.7845182834408,32.7313735056459
-16.7845797054649,32.7313575688326
-16.7846420146017,32.7313455597308
-16.7847049599544,32.7313375266969
-16.7847682880642,32.7313335020771
-16.7848317439312,32.7313335020771
-16.784895072041,32.7313375266969
-16.7849580173936,32.7313455597308
-16.7850203265304,32.7313575688326
-16.7850817485545,32.7313735056459
-16.785142036141,32.7313933059987
-16.7852009465331,32.7314168901621
-16.7852582425194,32.7314441631709
-16.7853136933892,32.7314750152063
-16.7853670758615,32.7315093220381
-16.7854181749839,32.7315469455248
-16.7854667849982,32.7315877341698
-16.785512710169,32.7316315237318
-16.785555765572,32.7316781378856
-16.7855957778382,32.7317273889324
-16.7856325858523,32.7317790785556
-16.7856660414014,32.7318329986195
-16.785696009772,32.7318889320069
-16.7857223702918,32.7319466534938
-16.7857450168164,32.7320059306562
-16.7857638581562,32.7320665248058
-16.7857788184439,32.7321281919514
-16.7857898374395,32.7321906837812
-16.7857968707736,32.7322537486627
-16.7857998901253,32.7323171326557
-16.7857988833368,32.7323805805353
-16.7857938544621,32.7324438368194
-16.7857848237507,32.7325066467972
-16.785771827566,32.732568757555
-16.7857549182391,32.7326299189948
-16.7857341638579,32.7326898848411
-16.785709647993,32.7327484136325
-16.7856814693611,32.7328052696943
-16.7856497414276,32.7328602240871
-16.7856145919497,32.7329130555291
-16.785576162462,32.7329635512866
-16.7855346077063,32.7330115080311
-16.7854900950091,32.7330567326576
-16.7854428036073,32.7330990430626
-16.7853929239267,32.733138268877
-16.7853406568151,32.7331742521523
-16.7852862127338,32.7332068479966
-16.7852298109098,32.7332359251578
-16.7851716784533,32.7332613665525
-16.7851120494434,32.7332830697373
-16.7850511639848,32.7333009473209
-16.784989267242,32.7333149273168
-16.7849266084512,32.7333249534323
-16.7848634399173,32.733330985296
-16.7848000159977,32.7333329986195
</coordinates>
</LinearRing>
</outerBoundaryIs>
</Polygon>
</MultiGeometry>
</Placemark>
</Document>
</kml>
