# Supplementary material for: Species conservation profiles of endemic spiders (Araneae) from Madeira and Selvagens archipelagos, Portugal
Source: Biodivers Data J. 2017 Oct 18;(5):e20810. doi: 10.3897/BDJ.5.e20810 (PMC5665005; doi:10.3897/BDJ.5.e20810)
Supplement: Supplementary material 8 — Distribution of Drassodes rugichelis Denis, 1962 [file bdj-05-e20810-s008.kml]

<?xml version="1.0" encoding="UTF-8"?>
<kml xmlns="http://earth.google.com/kml/2.2">
<Document>
<name></name>
<description><![CDATA[]]></description>

<Style id="1">
<LineStyle>
<width>1</width>
<color>ffffffff</color>
</LineStyle>
<PolyStyle>
<color>7fffffff</color>
<fill>1</fill>
</PolyStyle>
</Style>

<Placemark>
<name>R Polygon</name>
<description><![CDATA[]]></description>
<styleUrl>#1</styleUrl>
<visibility>1</visibility>
<MultiGeometry>
<Polygon>
<outerBoundaryIs>
<LinearRing>
<coordinates>
-17.0729390302644,32.8555169943473
-17.0665966382987,32.8553156619945
-17.060279784907,32.8547124756304
-17.0540139058283,32.8537098640735
-17.0478242315463,32.8523118644869
-17.0417356856945,32.8505241061214
-17.0357727846983,32.8483537876489
-17.0299595390555,32.8458096481759
-17.0243193566543,32.8429019320542
-17.0188749485188,32.8396423476304
-17.0136482373589,32.8360440201004
-17.0086602692957,32.8321214386592
-17.0039311291162,32.8278903981578
-16.9994798593986,32.823367935503
-16.9953243838352,32.8185722610557
-16.9914814350593,32.8135226853044
-16.9879664872694,32.8082395411083
-16.9847936939196,32.8027441018245
-16.9819758307289,32.7970584956475
-16.9795242442379,32.7912056165065
-16.97744880612,32.7852090318801
-16.975757873432,32.7790928878982
-16.9744582549632,32.772881812114
-16.9735551838182,32.7666008143374
-16.9730522963461,32.7602751859296
-16.972951617497,32.7539303979638
-16.9732535526692,32.7475919986616
-16.9739568860763,32.7412855105199
-16.9750587856429,32.7350363275407
-16.9765548144084,32.7288696129783
-16.9784389483929,32.7228101980155
-16.9807036008539,32.716882481778
-16.9833396528352,32.7111103330867
-16.9863364898859,32.7055169943473
-16.9896820448009,32.7001249879607
-16.9933628462113,32.6949560256335
-16.9973640728289,32.6900309209527
-17.0016696131265,32.6853695055766
-17.0062621302127,32.6809905493797
-17.0111231316423,32.676911684873
-17.0162330438781,32.6731493362043
-17.021571291107,32.6697186530238
-17.0271163780916,32.6666334494818
-17.0328459767237,32.6639061486041
-17.0387370159318,32.6615477322687
-17.0447657745802,32.6595676969858
-17.0509079769857,32.6579740156587
-17.057138890667,32.6567731054796
-17.063433425934,32.65596980209
-17.0697662369146,32.655567340109
-17.0761118236142,32.655567340109
-17.0824446345948,32.65596980209
-17.0887391698617,32.6567731054796
-17.094970083543,32.6579740156587
-17.1011122859485,32.6595676969858
-17.1071410445969,32.6615477322687
-17.113032083805,32.6639061486041
-17.1187616824371,32.6666334494818
-17.1243067694217,32.6697186530238
-17.1296450166506,32.6731493362043
-17.1347549288864,32.676911684873
-17.139615930316,32.6809905493797
-17.1442084474023,32.6853695055766
-17.1485139876998,32.6900309209527
-17.1525152143175,32.6949560256335
-17.1561960157279,32.7001249879607
-17.1595415706428,32.7055169943473
-17.1625384076935,32.7111103330867
-17.1651744596748,32.716882481778
-17.1674391121358,32.7228101980155
-17.1693232461204,32.7288696129783
-17.1708192748859,32.7350363275407
-17.1719211744525,32.7412855105199
-17.1726245078596,32.7475919986616
-17.1729264430318,32.7539303979638
-17.1728257641827,32.7602751859296
-17.1723228767105,32.7666008143374
-17.1714198055656,32.772881812114
-17.1701201870967,32.7790928878982
-17.1684292544088,32.7852090318801
-17.1663538162909,32.7912056165065
-17.1639022297998,32.7970584956475
-17.1610843666091,32.8027441018245
-17.1579115732593,32.8082395411083
-17.1543966254694,32.8135226853044
-17.1505536766935,32.8185722610557
-17.1463982011301,32.823367935503
-17.1419469314126,32.8278903981578
-17.137217791233,32.8321214386592
-17.1322298231698,32.8360440201004
-17.1270031120099,32.8396423476304
-17.1215587038744,32.8429019320542
-17.1159185214733,32.8458096481759
-17.1101052758304,32.8483537876489
-17.1041423748342,32.8505241061214
-17.0980538289825,32.8523118644869
-17.0918641547004,32.8537098640735
-17.0855982756217,32.8547124756304
-17.07928142223,32.8553156619945
-17.0729390302644,32.8555169943473
</coordinates>
</LinearRing>
</outerBoundaryIs>
</Polygon>
<Polygon>
<outerBoundaryIs>
<LinearRing>
<coordinates>
-16.9400400217519,32.7496799926048
-16.9394057825553,32.7496598593696
-16.9387740972162,32.7495995407332
-16.9381475093083,32.7494992795775
-16.9375285418801,32.7493594796188
-16.9369196872949,32.7491807037823
-16.9363233971953,32.748963671935
-16.935742072631,32.7487092579877
-16.9351780543909,32.7484184863755
-16.9346336135774,32.7480925279332
-16.9341109424614,32.7477326951802
-16.933612145655,32.747340437036
-16.9331392316371,32.7469173329859
-16.9326941046653,32.7464650867204
-16.932278557109,32.7459855192757
-16.9318942622314,32.7454805617006
-16.9315427674524,32.744952247281
-16.9312254881174,32.7444027033526
-16.9309437017984,32.7438341427349
-16.9306985431493,32.7432488548208
-16.9304909993375,32.7426491963581
-16.9303219060687,32.7420375819599
-16.9301919442218,32.7414164743815
-16.9301016371073,32.7407883746039
-16.9300513483601,32.7401558117631
-16.9300412804752,32.7395213329665
-16.9300714739924,32.7388874930363
-16.9301418073331,32.7382568442221
-16.9302519972898,32.7376319259242
-16.9304016001663,32.7370152544679
-16.9305900135648,32.7364093129717
-16.9308164788109,32.7358165413479
-16.931080084009,32.7352393264788
-16.9313797677141,32.7346799926048
-16.9317143232056,32.7341407919662
-16.9320824033466,32.7336238957335
-16.9324825260084,32.7331313852654
-16.9329130800381,32.7326652437278
-16.9333723317467,32.7322273481081
-16.9338584318897,32.7318194616574
-16.9343694231133,32.7314432267906
-16.9349032478362,32.7311001584725
-16.9354577565346,32.7307916381183
-16.9360307163978,32.7305189080305
-16.9366198203187,32.730283066397
-16.9372226961835,32.7300850628687
-16.937836916424,32.729925694736
-16.9384600077922,32.7298056037181
-16.9390894613189,32.7297252733791
-16.9397227424169,32.729685027181
-16.9403573010869,32.729685027181
-16.940990582185,32.7297252733791
-16.9416200357116,32.7298056037181
-16.9422431270798,32.729925694736
-16.9428573473203,32.7300850628687
-16.9434602231852,32.730283066397
-16.944049327106,32.7305189080305
-16.9446222869692,32.7307916381183
-16.9451767956676,32.7311001584725
-16.9457106203905,32.7314432267906
-16.9462216116141,32.7318194616574
-16.9467077117571,32.7322273481081
-16.9471669634657,32.7326652437278
-16.9475975174955,32.7331313852654
-16.9479976401572,32.7336238957335
-16.9483657202983,32.7341407919662
-16.9487002757898,32.7346799926048
-16.9489999594948,32.7352393264788
-16.949263564693,32.7358165413479
-16.9494900299391,32.7364093129717
-16.9496784433375,32.7370152544679
-16.9498280462141,32.7376319259242
-16.9499382361707,32.7382568442221
-16.9500085695114,32.7388874930363
-16.9500387630286,32.7395213329665
-16.9500286951437,32.7401558117631
-16.9499784063965,32.7407883746039
-16.949888099282,32.7414164743815
-16.9497581374351,32.7420375819599
-16.9495890441663,32.7426491963581
-16.9493815003546,32.7432488548208
-16.9491363417055,32.7438341427349
-16.9488545553864,32.7444027033526
-16.9485372760514,32.744952247281
-16.9481857812724,32.7454805617006
-16.9478014863948,32.7459855192757
-16.9473859388385,32.7464650867204
-16.9469408118667,32.7469173329859
-16.9464678978488,32.747340437036
-16.9459691010425,32.7477326951802
-16.9454464299265,32.7480925279332
-16.9449019891129,32.7484184863755
-16.9443379708728,32.7487092579877
-16.9437566463085,32.748963671935
-16.9431603562089,32.7491807037823
-16.9425515016237,32.7493594796188
-16.9419325341955,32.7494992795775
-16.9413059462876,32.7495995407332
-16.9406742609485,32.7496598593696
-16.9400400217519,32.7496799926048
</coordinates>
</LinearRing>
</outerBoundaryIs>
</Polygon>
</MultiGeometry>
</Placemark>
</Document>
</kml>
