# Supplementary material for: Species conservation profiles of endemic spiders (Araneae) from Madeira and Selvagens archipelagos, Portugal
Source: Biodivers Data J. 2017 Oct 18;(5):e20810. doi: 10.3897/BDJ.5.e20810 (PMC5665005; doi:10.3897/BDJ.5.e20810)
Supplement: Supplementary material 9 — Distribution of Dysdera aneris Macías-Hernández & Arnedo, 2010 [file bdj-05-e20810-s009.kml]

<?xml version="1.0" encoding="UTF-8"?>
<kml xmlns="http://earth.google.com/kml/2.2">
<Document>
<name></name>
<description><![CDATA[]]></description>

<Style id="1">
<LineStyle>
<width>1</width>
<color>ffffffff</color>
</LineStyle>
<PolyStyle>
<color>7fffffff</color>
<fill>1</fill>
</PolyStyle>
</Style>

<Placemark>
<name>R Polygon</name>
<description><![CDATA[]]></description>
<styleUrl>#1</styleUrl>
<visibility>1</visibility>
<MultiGeometry>
<Polygon>
<outerBoundaryIs>
<LinearRing>
<coordinates>
-15.87004,30.153169
-15.8694057608034,30.1531488667647
-15.8687740754643,30.1530885481283
-15.8681474875564,30.1529882869726
-15.8675285201282,30.152848487014
-15.866919665543,30.1526697111774
-15.8663233754434,30.1524526793302
-15.8657420508791,30.1521982653829
-15.865178032639,30.1519074937707
-15.8646335918254,30.1515815353283
-15.8641109207095,30.1512217025753
-15.8636121239031,30.1508294444312
-15.8631392098852,30.150406340381
-15.8626940829134,30.1499540941156
-15.8622785353571,30.1494745266708
-15.8618942404795,30.1489695690957
-15.8615427457005,30.1484412546761
-15.8612254663655,30.1478917107477
-15.8609436800465,30.14732315013
-15.8606985213973,30.1467378622159
-15.8604909775856,30.1461382037533
-15.8603218843168,30.1455265893551
-15.8601919224699,30.1449054817767
-15.8601016153554,30.144277381999
-15.8600513266082,30.1436448191582
-15.8600412587233,30.1430103403617
-15.8600714522405,30.1423765004314
-15.8601417855812,30.1417458516173
-15.8602519755379,30.1411209333193
-15.8604015784144,30.1405042618631
-15.8605899918129,30.1398983203668
-15.860816457059,30.1393055487431
-15.8610800622571,30.1387283338739
-15.8613797459622,30.138169
-15.8617143014537,30.1376297993613
-15.8620823815947,30.1371129031286
-15.8624825042565,30.1366203926605
-15.8629130582862,30.1361542511229
-15.8633723099948,30.1357163555032
-15.8638584101378,30.1353084690526
-15.8643694013614,30.1349322341857
-15.8649032260843,30.1345891658677
-15.8654577347827,30.1342806455134
-15.8660306946459,30.1340079154257
-15.8666197985667,30.1337720737921
-15.8672226744316,30.1335740702639
-15.8678368946721,30.1334147021311
-15.8684599860403,30.1332946111132
-15.869089439567,30.1332142807743
-15.869722720665,30.1331740345762
-15.870357279335,30.1331740345762
-15.870990560433,30.1332142807743
-15.8716200139597,30.1332946111132
-15.8722431053279,30.1334147021311
-15.8728573255684,30.1335740702639
-15.8734602014333,30.1337720737921
-15.8740493053541,30.1340079154257
-15.8746222652173,30.1342806455134
-15.8751767739157,30.1345891658677
-15.8757105986386,30.1349322341857
-15.8762215898622,30.1353084690526
-15.8767076900052,30.1357163555032
-15.8771669417138,30.1361542511229
-15.8775974957435,30.1366203926605
-15.8779976184053,30.1371129031286
-15.8783656985463,30.1376297993613
-15.8787002540378,30.138169
-15.8789999377429,30.1387283338739
-15.879263542941,30.1393055487431
-15.8794900081871,30.1398983203668
-15.8796784215856,30.1405042618631
-15.8798280244621,30.1411209333193
-15.8799382144188,30.1417458516173
-15.8800085477595,30.1423765004314
-15.8800387412767,30.1430103403617
-15.8800286733918,30.1436448191582
-15.8799783846446,30.144277381999
-15.8798880775301,30.1449054817767
-15.8797581156832,30.1455265893551
-15.8795890224144,30.1461382037533
-15.8793814786027,30.1467378622159
-15.8791363199535,30.14732315013
-15.8788545336345,30.1478917107477
-15.8785372542995,30.1484412546761
-15.8781857595205,30.1489695690957
-15.8778014646429,30.1494745266708
-15.8773859170866,30.1499540941156
-15.8769407901148,30.150406340381
-15.8764678760969,30.1508294444312
-15.8759690792905,30.1512217025753
-15.8754464081746,30.1515815353283
-15.874901967361,30.1519074937707
-15.8743379491209,30.1521982653829
-15.8737566245566,30.1524526793302
-15.873160334457,30.1526697111774
-15.8725514798718,30.152848487014
-15.8719325124436,30.1529882869726
-15.8713059245357,30.1530885481283
-15.8706742391966,30.1531488667647
-15.87004,30.153169
</coordinates>
</LinearRing>
</outerBoundaryIs>
</Polygon>
<Polygon>
<outerBoundaryIs>
<LinearRing>
<coordinates>
-16.050081,30.035338
-16.0499541521607,30.0353339733529
-16.0498278150929,30.0353219096257
-16.0497024975113,30.0353018573945
-16.0495787040256,30.0352738974028
-16.0494569331086,30.0352381422355
-16.0493376750887,30.035194735866
-16.0492214101758,30.0351438530766
-16.0491086065278,30.0350856987541
-16.0489997183651,30.0350205070657
-16.0488951841419,30.0349485405151
-16.0487954247806,30.0348700888862
-16.048700841977,30.0347854680762
-16.0486118165827,30.0346950188231
-16.0485287070714,30.0345991053342
-16.0484518480959,30.0344981138191
-16.0483815491401,30.0343924509352
-16.0483180932731,30.0342825421495
-16.0482617360093,30.034168830026
-16.0482127042795,30.0340517724432
-16.0481711955171,30.0339318407507
-16.0481373768634,30.033809517871
-16.048111384494,30.0336852963553
-16.0480933230711,30.0335596763998
-16.0480832653216,30.0334331638316
-16.0480812517447,30.0333062680723
-16.0480872904481,30.0331795000863
-16.0481013571162,30.0330533703235
-16.0481233951076,30.0329283866639
-16.0481533156829,30.0328050523726
-16.0481909983626,30.0326838640734
-16.0482362914118,30.0325653097486
-16.0482890124514,30.0324498667748
-16.0483489491924,30.032338
-16.0484158602907,30.0322301598723
-16.0484894763189,30.0321267806257
-16.0485695008513,30.0320282785321
-16.0486556116572,30.0319350502246
-16.048747461999,30.0318474711006
-16.0488446820276,30.0317658938105
-16.0489468802723,30.0316906468371
-16.0490536452169,30.0316220331735
-16.0491645469565,30.0315603291027
-16.0492791389292,30.0315057830851
-16.0493969597133,30.0314586147584
-16.0495175348863,30.0314190140528
-16.0496403789344,30.0313871404262
-16.0497649972081,30.0313631222226
-16.0498908879134,30.0313470561549
-16.050017544133,30.0313390069152
-16.050144455867,30.0313390069152
-16.0502711120866,30.0313470561549
-16.0503970027919,30.0313631222226
-16.0505216210656,30.0313871404262
-16.0506444651137,30.0314190140528
-16.0507650402866,30.0314586147584
-16.0508828610708,30.0315057830851
-16.0509974530435,30.0315603291027
-16.0511083547831,30.0316220331735
-16.0512151197277,30.0316906468371
-16.0513173179724,30.0317658938105
-16.051414538001,30.0318474711006
-16.0515063883428,30.0319350502246
-16.0515924991487,30.0320282785321
-16.0516725236811,30.0321267806257
-16.0517461397093,30.0322301598723
-16.0518130508076,30.032338
-16.0518729875486,30.0324498667748
-16.0519257085882,30.0325653097486
-16.0519710016374,30.0326838640734
-16.0520086843171,30.0328050523726
-16.0520386048924,30.0329283866639
-16.0520606428838,30.0330533703235
-16.0520747095519,30.0331795000863
-16.0520807482553,30.0333062680723
-16.0520787346784,30.0334331638316
-16.0520686769289,30.0335596763998
-16.052050615506,30.0336852963553
-16.0520246231366,30.033809517871
-16.0519908044829,30.0339318407507
-16.0519492957205,30.0340517724432
-16.0519002639907,30.034168830026
-16.0518439067269,30.0342825421495
-16.0517804508599,30.0343924509352
-16.0517101519041,30.0344981138191
-16.0516332929286,30.0345991053342
-16.0515501834173,30.0346950188231
-16.051461158023,30.0347854680762
-16.0513665752194,30.0348700888862
-16.0512668158581,30.0349485405151
-16.0511622816349,30.0350205070657
-16.0510533934722,30.0350856987541
-16.0509405898242,30.0351438530766
-16.0508243249113,30.035194735866
-16.0507050668914,30.0352381422355
-16.0505832959744,30.0352738974028
-16.0504595024887,30.0353018573945
-16.0503341849071,30.0353219096257
-16.0502078478393,30.0353339733529
-16.050081,30.035338
</coordinates>
</LinearRing>
</outerBoundaryIs>
</Polygon>
<Polygon>
<outerBoundaryIs>
<LinearRing>
<coordinates>
-15.8677877,30.1568036
-15.8671534608034,30.1567834667647
-15.8665217754643,30.1567231481283
-15.8658951875564,30.1566228869726
-15.8652762201282,30.156483087014
-15.864667365543,30.1563043111774
-15.8640710754434,30.1560872793302
-15.8634897508791,30.1558328653829
-15.862925732639,30.1555420937707
-15.8623812918254,30.1552161353283
-15.8618586207095,30.1548563025753
-15.8613598239031,30.1544640444312
-15.8608869098852,30.154040940381
-15.8604417829134,30.1535886941156
-15.8600262353571,30.1531091266708
-15.8596419404795,30.1526041690957
-15.8592904457005,30.1520758546761
-15.8589731663655,30.1515263107477
-15.8586913800465,30.15095775013
-15.8584462213973,30.1503724622159
-15.8582386775856,30.1497728037533
-15.8580695843168,30.1491611893551
-15.8579396224699,30.1485400817767
-15.8578493153554,30.147911981999
-15.8577990266082,30.1472794191582
-15.8577889587233,30.1466449403617
-15.8578191522405,30.1460111004314
-15.8578894855812,30.1453804516173
-15.8579996755379,30.1447555333193
-15.8581492784144,30.1441388618631
-15.8583376918129,30.1435329203668
-15.858564157059,30.1429401487431
-15.8588277622571,30.1423629338739
-15.8591274459622,30.1418036
-15.8594620014537,30.1412643993613
-15.8598300815947,30.1407475031286
-15.8602302042565,30.1402549926605
-15.8606607582862,30.1397888511229
-15.8611200099948,30.1393509555032
-15.8616061101378,30.1389430690526
-15.8621171013614,30.1385668341857
-15.8626509260843,30.1382237658677
-15.8632054347827,30.1379152455134
-15.8637783946459,30.1376425154257
-15.8643674985667,30.1374066737921
-15.8649703744316,30.1372086702639
-15.8655845946721,30.1370493021311
-15.8662076860403,30.1369292111132
-15.866837139567,30.1368488807743
-15.867470420665,30.1368086345762
-15.868104979335,30.1368086345762
-15.868738260433,30.1368488807743
-15.8693677139597,30.1369292111132
-15.8699908053279,30.1370493021311
-15.8706050255684,30.1372086702639
-15.8712079014333,30.1374066737921
-15.8717970053541,30.1376425154257
-15.8723699652173,30.1379152455134
-15.8729244739157,30.1382237658677
-15.8734582986386,30.1385668341857
-15.8739692898622,30.1389430690526
-15.8744553900052,30.1393509555032
-15.8749146417138,30.1397888511229
-15.8753451957435,30.1402549926605
-15.8757453184053,30.1407475031286
-15.8761133985463,30.1412643993613
-15.8764479540378,30.1418036
-15.8767476377429,30.1423629338739
-15.877011242941,30.1429401487431
-15.8772377081871,30.1435329203668
-15.8774261215856,30.1441388618631
-15.8775757244621,30.1447555333193
-15.8776859144188,30.1453804516173
-15.8777562477595,30.1460111004314
-15.8777864412767,30.1466449403617
-15.8777763733918,30.1472794191582
-15.8777260846446,30.147911981999
-15.8776357775301,30.1485400817767
-15.8775058156832,30.1491611893551
-15.8773367224144,30.1497728037533
-15.8771291786027,30.1503724622159
-15.8768840199535,30.15095775013
-15.8766022336345,30.1515263107477
-15.8762849542995,30.1520758546761
-15.8759334595205,30.1526041690957
-15.8755491646429,30.1531091266708
-15.8751336170866,30.1535886941156
-15.8746884901148,30.154040940381
-15.8742155760969,30.1544640444312
-15.8737167792905,30.1548563025753
-15.8731941081746,30.1552161353283
-15.872649667361,30.1555420937707
-15.8720856491209,30.1558328653829
-15.8715043245566,30.1560872793302
-15.870908034457,30.1563043111774
-15.8702991798718,30.156483087014
-15.8696802124436,30.1566228869726
-15.8690536245357,30.1567231481283
-15.8684219391966,30.1567834667647
-15.8677877,30.1568036
</coordinates>
</LinearRing>
</outerBoundaryIs>
</Polygon>
<Polygon>
<outerBoundaryIs>
<LinearRing>
<coordinates>
-15.8677877,30.1568036
-15.8671534608034,30.1567834667647
-15.8665217754643,30.1567231481283
-15.8658951875564,30.1566228869726
-15.8652762201282,30.156483087014
-15.864667365543,30.1563043111774
-15.8640710754434,30.1560872793302
-15.8634897508791,30.1558328653829
-15.862925732639,30.1555420937707
-15.8623812918254,30.1552161353283
-15.8618586207095,30.1548563025753
-15.8613598239031,30.1544640444312
-15.8608869098852,30.154040940381
-15.8604417829134,30.1535886941156
-15.8600262353571,30.1531091266708
-15.8596419404795,30.1526041690957
-15.8592904457005,30.1520758546761
-15.8589731663655,30.1515263107477
-15.8586913800465,30.15095775013
-15.8584462213973,30.1503724622159
-15.8582386775856,30.1497728037533
-15.8580695843168,30.1491611893551
-15.8579396224699,30.1485400817767
-15.8578493153554,30.147911981999
-15.8577990266082,30.1472794191582
-15.8577889587233,30.1466449403617
-15.8578191522405,30.1460111004314
-15.8578894855812,30.1453804516173
-15.8579996755379,30.1447555333193
-15.8581492784144,30.1441388618631
-15.8583376918129,30.1435329203668
-15.858564157059,30.1429401487431
-15.8588277622571,30.1423629338739
-15.8591274459622,30.1418036
-15.8594620014537,30.1412643993613
-15.8598300815947,30.1407475031286
-15.8602302042565,30.1402549926605
-15.8606607582862,30.1397888511229
-15.8611200099948,30.1393509555032
-15.8616061101378,30.1389430690526
-15.8621171013614,30.1385668341857
-15.8626509260843,30.1382237658677
-15.8632054347827,30.1379152455134
-15.8637783946459,30.1376425154257
-15.8643674985667,30.1374066737921
-15.8649703744316,30.1372086702639
-15.8655845946721,30.1370493021311
-15.8662076860403,30.1369292111132
-15.866837139567,30.1368488807743
-15.867470420665,30.1368086345762
-15.868104979335,30.1368086345762
-15.868738260433,30.1368488807743
-15.8693677139597,30.1369292111132
-15.8699908053279,30.1370493021311
-15.8706050255684,30.1372086702639
-15.8712079014333,30.1374066737921
-15.8717970053541,30.1376425154257
-15.8723699652173,30.1379152455134
-15.8729244739157,30.1382237658677
-15.8734582986386,30.1385668341857
-15.8739692898622,30.1389430690526
-15.8744553900052,30.1393509555032
-15.8749146417138,30.1397888511229
-15.8753451957435,30.1402549926605
-15.8757453184053,30.1407475031286
-15.8761133985463,30.1412643993613
-15.8764479540378,30.1418036
-15.8767476377429,30.1423629338739
-15.877011242941,30.1429401487431
-15.8772377081871,30.1435329203668
-15.8774261215856,30.1441388618631
-15.8775757244621,30.1447555333193
-15.8776859144188,30.1453804516173
-15.8777562477595,30.1460111004314
-15.8777864412767,30.1466449403617
-15.8777763733918,30.1472794191582
-15.8777260846446,30.147911981999
-15.8776357775301,30.1485400817767
-15.8775058156832,30.1491611893551
-15.8773367224144,30.1497728037533
-15.8771291786027,30.1503724622159
-15.8768840199535,30.15095775013
-15.8766022336345,30.1515263107477
-15.8762849542995,30.1520758546761
-15.8759334595205,30.1526041690957
-15.8755491646429,30.1531091266708
-15.8751336170866,30.1535886941156
-15.8746884901148,30.154040940381
-15.8742155760969,30.1544640444312
-15.8737167792905,30.1548563025753
-15.8731941081746,30.1552161353283
-15.872649667361,30.1555420937707
-15.8720856491209,30.1558328653829
-15.8715043245566,30.1560872793302
-15.870908034457,30.1563043111774
-15.8702991798718,30.156483087014
-15.8696802124436,30.1566228869726
-15.8690536245357,30.1567231481283
-15.8684219391966,30.1567834667647
-15.8677877,30.1568036
</coordinates>
</LinearRing>
</outerBoundaryIs>
</Polygon>
<Polygon>
<outerBoundaryIs>
<LinearRing>
<coordinates>
-15.8677877,30.1568036
-15.8671534608034,30.1567834667647
-15.8665217754643,30.1567231481283
-15.8658951875564,30.1566228869726
-15.8652762201282,30.156483087014
-15.864667365543,30.1563043111774
-15.8640710754434,30.1560872793302
-15.8634897508791,30.1558328653829
-15.862925732639,30.1555420937707
-15.8623812918254,30.1552161353283
-15.8618586207095,30.1548563025753
-15.8613598239031,30.1544640444312
-15.8608869098852,30.154040940381
-15.8604417829134,30.1535886941156
-15.8600262353571,30.1531091266708
-15.8596419404795,30.1526041690957
-15.8592904457005,30.1520758546761
-15.8589731663655,30.1515263107477
-15.8586913800465,30.15095775013
-15.8584462213973,30.1503724622159
-15.8582386775856,30.1497728037533
-15.8580695843168,30.1491611893551
-15.8579396224699,30.1485400817767
-15.8578493153554,30.147911981999
-15.8577990266082,30.1472794191582
-15.8577889587233,30.1466449403617
-15.8578191522405,30.1460111004314
-15.8578894855812,30.1453804516173
-15.8579996755379,30.1447555333193
-15.8581492784144,30.1441388618631
-15.8583376918129,30.1435329203668
-15.858564157059,30.1429401487431
-15.8588277622571,30.1423629338739
-15.8591274459622,30.1418036
-15.8594620014537,30.1412643993613
-15.8598300815947,30.1407475031286
-15.8602302042565,30.1402549926605
-15.8606607582862,30.1397888511229
-15.8611200099948,30.1393509555032
-15.8616061101378,30.1389430690526
-15.8621171013614,30.1385668341857
-15.8626509260843,30.1382237658677
-15.8632054347827,30.1379152455134
-15.8637783946459,30.1376425154257
-15.8643674985667,30.1374066737921
-15.8649703744316,30.1372086702639
-15.8655845946721,30.1370493021311
-15.8662076860403,30.1369292111132
-15.866837139567,30.1368488807743
-15.867470420665,30.1368086345762
-15.868104979335,30.1368086345762
-15.868738260433,30.1368488807743
-15.8693677139597,30.1369292111132
-15.8699908053279,30.1370493021311
-15.8706050255684,30.1372086702639
-15.8712079014333,30.1374066737921
-15.8717970053541,30.1376425154257
-15.8723699652173,30.1379152455134
-15.8729244739157,30.1382237658677
-15.8734582986386,30.1385668341857
-15.8739692898622,30.1389430690526
-15.8744553900052,30.1393509555032
-15.8749146417138,30.1397888511229
-15.8753451957435,30.1402549926605
-15.8757453184053,30.1407475031286
-15.8761133985463,30.1412643993613
-15.8764479540378,30.1418036
-15.8767476377429,30.1423629338739
-15.877011242941,30.1429401487431
-15.8772377081871,30.1435329203668
-15.8774261215856,30.1441388618631
-15.8775757244621,30.1447555333193
-15.8776859144188,30.1453804516173
-15.8777562477595,30.1460111004314
-15.8777864412767,30.1466449403617
-15.8777763733918,30.1472794191582
-15.8777260846446,30.147911981999
-15.8776357775301,30.1485400817767
-15.8775058156832,30.1491611893551
-15.8773367224144,30.1497728037533
-15.8771291786027,30.1503724622159
-15.8768840199535,30.15095775013
-15.8766022336345,30.1515263107477
-15.8762849542995,30.1520758546761
-15.8759334595205,30.1526041690957
-15.8755491646429,30.1531091266708
-15.8751336170866,30.1535886941156
-15.8746884901148,30.154040940381
-15.8742155760969,30.1544640444312
-15.8737167792905,30.1548563025753
-15.8731941081746,30.1552161353283
-15.872649667361,30.1555420937707
-15.8720856491209,30.1558328653829
-15.8715043245566,30.1560872793302
-15.870908034457,30.1563043111774
-15.8702991798718,30.156483087014
-15.8696802124436,30.1566228869726
-15.8690536245357,30.1567231481283
-15.8684219391966,30.1567834667647
-15.8677877,30.1568036
</coordinates>
</LinearRing>
</outerBoundaryIs>
</Polygon>
<Polygon>
<outerBoundaryIs>
<LinearRing>
<coordinates>
-15.8677877,30.1568036
-15.8671534608034,30.1567834667647
-15.8665217754643,30.1567231481283
-15.8658951875564,30.1566228869726
-15.8652762201282,30.156483087014
-15.864667365543,30.1563043111774
-15.8640710754434,30.1560872793302
-15.8634897508791,30.1558328653829
-15.862925732639,30.1555420937707
-15.8623812918254,30.1552161353283
-15.8618586207095,30.1548563025753
-15.8613598239031,30.1544640444312
-15.8608869098852,30.154040940381
-15.8604417829134,30.1535886941156
-15.8600262353571,30.1531091266708
-15.8596419404795,30.1526041690957
-15.8592904457005,30.1520758546761
-15.8589731663655,30.1515263107477
-15.8586913800465,30.15095775013
-15.8584462213973,30.1503724622159
-15.8582386775856,30.1497728037533
-15.8580695843168,30.1491611893551
-15.8579396224699,30.1485400817767
-15.8578493153554,30.147911981999
-15.8577990266082,30.1472794191582
-15.8577889587233,30.1466449403617
-15.8578191522405,30.1460111004314
-15.8578894855812,30.1453804516173
-15.8579996755379,30.1447555333193
-15.8581492784144,30.1441388618631
-15.8583376918129,30.1435329203668
-15.858564157059,30.1429401487431
-15.8588277622571,30.1423629338739
-15.8591274459622,30.1418036
-15.8594620014537,30.1412643993613
-15.8598300815947,30.1407475031286
-15.8602302042565,30.1402549926605
-15.8606607582862,30.1397888511229
-15.8611200099948,30.1393509555032
-15.8616061101378,30.1389430690526
-15.8621171013614,30.1385668341857
-15.8626509260843,30.1382237658677
-15.8632054347827,30.1379152455134
-15.8637783946459,30.1376425154257
-15.8643674985667,30.1374066737921
-15.8649703744316,30.1372086702639
-15.8655845946721,30.1370493021311
-15.8662076860403,30.1369292111132
-15.866837139567,30.1368488807743
-15.867470420665,30.1368086345762
-15.868104979335,30.1368086345762
-15.868738260433,30.1368488807743
-15.8693677139597,30.1369292111132
-15.8699908053279,30.1370493021311
-15.8706050255684,30.1372086702639
-15.8712079014333,30.1374066737921
-15.8717970053541,30.1376425154257
-15.8723699652173,30.1379152455134
-15.8729244739157,30.1382237658677
-15.8734582986386,30.1385668341857
-15.8739692898622,30.1389430690526
-15.8744553900052,30.1393509555032
-15.8749146417138,30.1397888511229
-15.8753451957435,30.1402549926605
-15.8757453184053,30.1407475031286
-15.8761133985463,30.1412643993613
-15.8764479540378,30.1418036
-15.8767476377429,30.1423629338739
-15.877011242941,30.1429401487431
-15.8772377081871,30.1435329203668
-15.8774261215856,30.1441388618631
-15.8775757244621,30.1447555333193
-15.8776859144188,30.1453804516173
-15.8777562477595,30.1460111004314
-15.8777864412767,30.1466449403617
-15.8777763733918,30.1472794191582
-15.8777260846446,30.147911981999
-15.8776357775301,30.1485400817767
-15.8775058156832,30.1491611893551
-15.8773367224144,30.1497728037533
-15.8771291786027,30.1503724622159
-15.8768840199535,30.15095775013
-15.8766022336345,30.1515263107477
-15.8762849542995,30.1520758546761
-15.8759334595205,30.1526041690957
-15.8755491646429,30.1531091266708
-15.8751336170866,30.1535886941156
-15.8746884901148,30.154040940381
-15.8742155760969,30.1544640444312
-15.8737167792905,30.1548563025753
-15.8731941081746,30.1552161353283
-15.872649667361,30.1555420937707
-15.8720856491209,30.1558328653829
-15.8715043245566,30.1560872793302
-15.870908034457,30.1563043111774
-15.8702991798718,30.156483087014
-15.8696802124436,30.1566228869726
-15.8690536245357,30.1567231481283
-15.8684219391966,30.1567834667647
-15.8677877,30.1568036
</coordinates>
</LinearRing>
</outerBoundaryIs>
</Polygon>
<Polygon>
<outerBoundaryIs>
<LinearRing>
<coordinates>
-15.8677877,30.1568036
-15.8671534608034,30.1567834667647
-15.8665217754643,30.1567231481283
-15.8658951875564,30.1566228869726
-15.8652762201282,30.156483087014
-15.864667365543,30.1563043111774
-15.8640710754434,30.1560872793302
-15.8634897508791,30.1558328653829
-15.862925732639,30.1555420937707
-15.8623812918254,30.1552161353283
-15.8618586207095,30.1548563025753
-15.8613598239031,30.1544640444312
-15.8608869098852,30.154040940381
-15.8604417829134,30.1535886941156
-15.8600262353571,30.1531091266708
-15.8596419404795,30.1526041690957
-15.8592904457005,30.1520758546761
-15.8589731663655,30.1515263107477
-15.8586913800465,30.15095775013
-15.8584462213973,30.1503724622159
-15.8582386775856,30.1497728037533
-15.8580695843168,30.1491611893551
-15.8579396224699,30.1485400817767
-15.8578493153554,30.147911981999
-15.8577990266082,30.1472794191582
-15.8577889587233,30.1466449403617
-15.8578191522405,30.1460111004314
-15.8578894855812,30.1453804516173
-15.8579996755379,30.1447555333193
-15.8581492784144,30.1441388618631
-15.8583376918129,30.1435329203668
-15.858564157059,30.1429401487431
-15.8588277622571,30.1423629338739
-15.8591274459622,30.1418036
-15.8594620014537,30.1412643993613
-15.8598300815947,30.1407475031286
-15.8602302042565,30.1402549926605
-15.8606607582862,30.1397888511229
-15.8611200099948,30.1393509555032
-15.8616061101378,30.1389430690526
-15.8621171013614,30.1385668341857
-15.8626509260843,30.1382237658677
-15.8632054347827,30.1379152455134
-15.8637783946459,30.1376425154257
-15.8643674985667,30.1374066737921
-15.8649703744316,30.1372086702639
-15.8655845946721,30.1370493021311
-15.8662076860403,30.1369292111132
-15.866837139567,30.1368488807743
-15.867470420665,30.1368086345762
-15.868104979335,30.1368086345762
-15.868738260433,30.1368488807743
-15.8693677139597,30.1369292111132
-15.8699908053279,30.1370493021311
-15.8706050255684,30.1372086702639
-15.8712079014333,30.1374066737921
-15.8717970053541,30.1376425154257
-15.8723699652173,30.1379152455134
-15.8729244739157,30.1382237658677
-15.8734582986386,30.1385668341857
-15.8739692898622,30.1389430690526
-15.8744553900052,30.1393509555032
-15.8749146417138,30.1397888511229
-15.8753451957435,30.1402549926605
-15.8757453184053,30.1407475031286
-15.8761133985463,30.1412643993613
-15.8764479540378,30.1418036
-15.8767476377429,30.1423629338739
-15.877011242941,30.1429401487431
-15.8772377081871,30.1435329203668
-15.8774261215856,30.1441388618631
-15.8775757244621,30.1447555333193
-15.8776859144188,30.1453804516173
-15.8777562477595,30.1460111004314
-15.8777864412767,30.1466449403617
-15.8777763733918,30.1472794191582
-15.8777260846446,30.147911981999
-15.8776357775301,30.1485400817767
-15.8775058156832,30.1491611893551
-15.8773367224144,30.1497728037533
-15.8771291786027,30.1503724622159
-15.8768840199535,30.15095775013
-15.8766022336345,30.1515263107477
-15.8762849542995,30.1520758546761
-15.8759334595205,30.1526041690957
-15.8755491646429,30.1531091266708
-15.8751336170866,30.1535886941156
-15.8746884901148,30.154040940381
-15.8742155760969,30.1544640444312
-15.8737167792905,30.1548563025753
-15.8731941081746,30.1552161353283
-15.872649667361,30.1555420937707
-15.8720856491209,30.1558328653829
-15.8715043245566,30.1560872793302
-15.870908034457,30.1563043111774
-15.8702991798718,30.156483087014
-15.8696802124436,30.1566228869726
-15.8690536245357,30.1567231481283
-15.8684219391966,30.1567834667647
-15.8677877,30.1568036
</coordinates>
</LinearRing>
</outerBoundaryIs>
</Polygon>
<Polygon>
<outerBoundaryIs>
<LinearRing>
<coordinates>
-16.0284177,30.0436936
-16.0277834608034,30.0436734667647
-16.0271517754643,30.0436131481283
-16.0265251875564,30.0435128869726
-16.0259062201282,30.043373087014
-16.025297365543,30.0431943111774
-16.0247010754434,30.0429772793302
-16.0241197508791,30.0427228653829
-16.023555732639,30.0424320937707
-16.0230112918254,30.0421061353283
-16.0224886207095,30.0417463025753
-16.0219898239031,30.0413540444312
-16.0215169098852,30.040930940381
-16.0210717829134,30.0404786941156
-16.0206562353571,30.0399991266708
-16.0202719404795,30.0394941690957
-16.0199204457005,30.0389658546761
-16.0196031663655,30.0384163107477
-16.0193213800465,30.03784775013
-16.0190762213973,30.0372624622159
-16.0188686775856,30.0366628037533
-16.0186995843168,30.0360511893551
-16.0185696224699,30.0354300817767
-16.0184793153554,30.034801981999
-16.0184290266082,30.0341694191582
-16.0184189587233,30.0335349403617
-16.0184491522405,30.0329011004314
-16.0185194855812,30.0322704516173
-16.0186296755379,30.0316455333193
-16.0187792784144,30.0310288618631
-16.0189676918129,30.0304229203668
-16.019194157059,30.0298301487431
-16.0194577622571,30.0292529338739
-16.0197574459622,30.0286936
-16.0200920014537,30.0281543993613
-16.0204600815947,30.0276375031286
-16.0208602042565,30.0271449926605
-16.0212907582862,30.0266788511229
-16.0217500099948,30.0262409555032
-16.0222361101378,30.0258330690526
-16.0227471013614,30.0254568341857
-16.0232809260843,30.0251137658677
-16.0238354347827,30.0248052455134
-16.0244083946459,30.0245325154257
-16.0249974985667,30.0242966737921
-16.0256003744316,30.0240986702639
-16.0262145946721,30.0239393021311
-16.0268376860403,30.0238192111132
-16.027467139567,30.0237388807743
-16.028100420665,30.0236986345762
-16.028734979335,30.0236986345762
-16.029368260433,30.0237388807743
-16.0299977139597,30.0238192111132
-16.0306208053279,30.0239393021311
-16.0312350255684,30.0240986702639
-16.0318379014333,30.0242966737921
-16.0324270053541,30.0245325154257
-16.0329999652173,30.0248052455134
-16.0335544739157,30.0251137658677
-16.0340882986386,30.0254568341857
-16.0345992898622,30.0258330690526
-16.0350853900052,30.0262409555032
-16.0355446417138,30.0266788511229
-16.0359751957435,30.0271449926605
-16.0363753184053,30.0276375031286
-16.0367433985463,30.0281543993613
-16.0370779540378,30.0286936
-16.0373776377429,30.0292529338739
-16.037641242941,30.0298301487431
-16.0378677081871,30.0304229203668
-16.0380561215856,30.0310288618631
-16.0382057244621,30.0316455333193
-16.0383159144188,30.0322704516173
-16.0383862477595,30.0329011004314
-16.0384164412767,30.0335349403617
-16.0384063733918,30.0341694191582
-16.0383560846446,30.034801981999
-16.0382657775301,30.0354300817767
-16.0381358156832,30.0360511893551
-16.0379667224144,30.0366628037533
-16.0377591786026,30.0372624622159
-16.0375140199535,30.03784775013
-16.0372322336345,30.0384163107477
-16.0369149542995,30.0389658546761
-16.0365634595205,30.0394941690957
-16.0361791646429,30.0399991266708
-16.0357636170866,30.0404786941156
-16.0353184901148,30.040930940381
-16.0348455760969,30.0413540444312
-16.0343467792905,30.0417463025753
-16.0338241081746,30.0421061353283
-16.033279667361,30.0424320937707
-16.0327156491209,30.0427228653829
-16.0321343245566,30.0429772793302
-16.031538034457,30.0431943111774
-16.0309291798718,30.043373087014
-16.0303102124436,30.0435128869726
-16.0296836245357,30.0436131481283
-16.0290519391966,30.0436734667647
-16.0284177,30.0436936
</coordinates>
</LinearRing>
</outerBoundaryIs>
</Polygon>
</MultiGeometry>
</Placemark>
</Document>
</kml>
