# Supplementary material for: Species conservation profiles of endemic spiders (Araneae) from Madeira and Selvagens archipelagos, Portugal
Source: Biodivers Data J. 2017 Oct 18;(5):e20810. doi: 10.3897/BDJ.5.e20810 (PMC5665005; doi:10.3897/BDJ.5.e20810)
Supplement: Supplementary material 12 — Distribution of Dysdera portisancti Wunderlich, 1995 [file bdj-05-e20810-s012.kml]

<?xml version="1.0" encoding="UTF-8"?>
<kml xmlns="http://earth.google.com/kml/2.2">
<Document>
<name></name>
<description><![CDATA[]]></description>

<Style id="1">
<LineStyle>
<width>1</width>
<color>ffffffff</color>
</LineStyle>
<PolyStyle>
<color>7fffffff</color>
<fill>1</fill>
</PolyStyle>
</Style>

<Placemark>
<name>R Polygon</name>
<description><![CDATA[]]></description>
<styleUrl>#1</styleUrl>
<visibility>1</visibility>
<MultiGeometry>
<Polygon>
<outerBoundaryIs>
<LinearRing>
<coordinates>
-16.3041666666667,33.1058333333333
-16.3035324274701,33.105813200098
-16.3029007421309,33.1057528814616
-16.3022741542231,33.105652620306
-16.3016551867949,33.1055128203473
-16.3010463322097,33.1053340445107
-16.3004500421101,33.1051170126635
-16.2998687175458,33.1048625987162
-16.2993046993057,33.104571827104
-16.2987602584921,33.1042458686616
-16.2982375873761,33.1038860359086
-16.2977387905698,33.1034937777645
-16.2972658765518,33.1030706737144
-16.2968207495801,33.1026184274489
-16.2964052020237,33.1021388600042
-16.2960209071462,33.101633902429
-16.2956694123672,33.1011055880094
-16.2953521330322,33.1005560440811
-16.2950703467131,33.0999874834634
-16.294825188064,33.0994021955493
-16.2946176442522,33.0988025370866
-16.2944485509834,33.0981909226884
-16.2943185891365,33.09756981511
-16.2942282820221,33.0969417153323
-16.2941779932748,33.0963091524916
-16.2941679253899,33.095674673695
-16.2941981189071,33.0950408337648
-16.2942684522479,33.0944101849506
-16.2943786422045,33.0937852666527
-16.2945282450811,33.0931685951964
-16.2947166584795,33.0925626537002
-16.2949431237256,33.0919698820764
-16.2952067289238,33.0913926672073
-16.2955064126288,33.0908333333333
-16.2958409681203,33.0902941326947
-16.2962090482614,33.089777236462
-16.2966091709231,33.0892847259939
-16.2970397249529,33.0888185844563
-16.2974989766615,33.0883806888366
-16.2979850768045,33.0879728023859
-16.298496068028,33.087596567519
-16.2990298927509,33.087253499201
-16.2995844014494,33.0869449788468
-16.3001573613126,33.086672248759
-16.3007464652334,33.0864364071255
-16.3013493410983,33.0862384035972
-16.3019635613388,33.0860790354645
-16.3025866527069,33.0859589444466
-16.3032161062336,33.0858786141076
-16.3038493873317,33.0858383679095
-16.3044839460016,33.0858383679095
-16.3051172270997,33.0858786141076
-16.3057466806264,33.0859589444466
-16.3063697719945,33.0860790354645
-16.3069839922351,33.0862384035972
-16.3075868680999,33.0864364071255
-16.3081759720207,33.086672248759
-16.3087489318839,33.0869449788468
-16.3093034405824,33.087253499201
-16.3098372653053,33.087596567519
-16.3103482565289,33.0879728023859
-16.3108343566718,33.0883806888366
-16.3112936083805,33.0888185844563
-16.3117241624102,33.0892847259939
-16.312124285072,33.089777236462
-16.312492365213,33.0902941326947
-16.3128269207045,33.0908333333333
-16.3131266044096,33.0913926672073
-16.3133902096077,33.0919698820764
-16.3136166748538,33.0925626537002
-16.3138050882523,33.0931685951964
-16.3139546911288,33.0937852666527
-16.3140648810855,33.0944101849506
-16.3141352144262,33.0950408337648
-16.3141654079434,33.095674673695
-16.3141553400585,33.0963091524916
-16.3141050513113,33.0969417153323
-16.3140147441968,33.09756981511
-16.3138847823499,33.0981909226884
-16.3137156890811,33.0988025370866
-16.3135081452693,33.0994021955493
-16.3132629866202,33.0999874834634
-16.3129812003011,33.1005560440811
-16.3126639209662,33.1011055880094
-16.3123124261872,33.101633902429
-16.3119281313096,33.1021388600042
-16.3115125837532,33.1026184274489
-16.3110674567815,33.1030706737144
-16.3105945427635,33.1034937777645
-16.3100957459572,33.1038860359086
-16.3095730748412,33.1042458686616
-16.3090286340277,33.104571827104
-16.3084646157876,33.1048625987162
-16.3078832912233,33.1051170126635
-16.3072870011237,33.1053340445107
-16.3066781465385,33.1055128203473
-16.3060591791103,33.105652620306
-16.3054325912024,33.1057528814616
-16.3048009058632,33.105813200098
-16.3041666666667,33.1058333333333
</coordinates>
</LinearRing>
</outerBoundaryIs>
</Polygon>
<Polygon>
<outerBoundaryIs>
<LinearRing>
<coordinates>
-16.3041666666667,33.0968333333333
-16.304103242747,33.0968313200098
-16.3040400742131,33.0968252881462
-16.3039774154223,33.0968152620306
-16.3039155186795,33.0968012820347
-16.303854633221,33.0967834044511
-16.303795004211,33.0967617012663
-16.3037368717546,33.0967362598716
-16.3036804699306,33.0967071827104
-16.3036260258492,33.0966745868662
-16.3035737587376,33.0966386035909
-16.303523879057,33.0965993777764
-16.3034765876552,33.0965570673714
-16.303432074958,33.0965118427449
-16.3033905202024,33.0964638860004
-16.3033520907146,33.0964133902429
-16.3033169412367,33.0963605588009
-16.3032852133032,33.0963056044081
-16.3032570346713,33.0962487483463
-16.3032325188064,33.0961902195549
-16.3032117644252,33.0961302537087
-16.3031948550983,33.0960690922688
-16.3031818589137,33.096006981511
-16.3031728282022,33.0959441715332
-16.3031677993275,33.0958809152492
-16.303166792539,33.0958174673695
-16.3031698118907,33.0957540833765
-16.3031768452248,33.0956910184951
-16.3031878642205,33.0956285266653
-16.3032028245081,33.0955668595196
-16.303221665848,33.09550626537
-16.3032443123726,33.0954469882076
-16.3032706728924,33.0953892667207
-16.3033006412629,33.0953333333333
-16.303334096812,33.0952794132695
-16.3033709048261,33.0952277236462
-16.3034109170923,33.0951784725994
-16.3034539724953,33.0951318584456
-16.3034998976661,33.0950880688837
-16.3035485076804,33.0950472802386
-16.3035996068028,33.0950096567519
-16.3036529892751,33.0949753499201
-16.3037084401449,33.0949444978847
-16.3037657361313,33.0949172248759
-16.3038246465233,33.0948936407125
-16.3038849341098,33.0948738403597
-16.3039463561339,33.0948579035464
-16.3040086652707,33.0948458944447
-16.3040716106234,33.0948378614108
-16.3041349387332,33.0948338367909
-16.3041983946002,33.0948338367909
-16.30426172271,33.0948378614108
-16.3043246680626,33.0948458944447
-16.3043869771995,33.0948579035464
-16.3044483992235,33.0948738403597
-16.30450868681,33.0948936407125
-16.3045675972021,33.0949172248759
-16.3046248931884,33.0949444978847
-16.3046803440582,33.0949753499201
-16.3047337265305,33.0950096567519
-16.3047848256529,33.0950472802386
-16.3048334356672,33.0950880688837
-16.304879360838,33.0951318584456
-16.304922416241,33.0951784725994
-16.3049624285072,33.0952277236462
-16.3049992365213,33.0952794132695
-16.3050326920705,33.0953333333333
-16.305062660441,33.0953892667207
-16.3050890209608,33.0954469882076
-16.3051116674854,33.09550626537
-16.3051305088252,33.0955668595196
-16.3051454691129,33.0956285266653
-16.3051564881085,33.0956910184951
-16.3051635214426,33.0957540833765
-16.3051665407943,33.0958174673695
-16.3051655340059,33.0958809152492
-16.3051605051311,33.0959441715332
-16.3051514744197,33.096006981511
-16.305138478235,33.0960690922688
-16.3051215689081,33.0961302537087
-16.3051008145269,33.0961902195549
-16.305076298662,33.0962487483463
-16.3050481200301,33.0963056044081
-16.3050163920966,33.0963605588009
-16.3049812426187,33.0964133902429
-16.304942813131,33.0964638860004
-16.3049012583753,33.0965118427449
-16.3048567456781,33.0965570673714
-16.3048094542764,33.0965993777764
-16.3047595745957,33.0966386035909
-16.3047073074841,33.0966745868662
-16.3046528634028,33.0967071827104
-16.3045964615788,33.0967362598716
-16.3045383291223,33.0967617012663
-16.3044787001124,33.0967834044511
-16.3044178146538,33.0968012820347
-16.304355917911,33.0968152620306
-16.3042932591202,33.0968252881462
-16.3042300905863,33.0968313200098
-16.3041666666667,33.0968333333333
</coordinates>
</LinearRing>
</outerBoundaryIs>
</Polygon>
<Polygon>
<outerBoundaryIs>
<LinearRing>
<coordinates>
-16.3041666666667,33.0968333333333
-16.304103242747,33.0968313200098
-16.3040400742131,33.0968252881462
-16.3039774154223,33.0968152620306
-16.3039155186795,33.0968012820347
-16.303854633221,33.0967834044511
-16.303795004211,33.0967617012663
-16.3037368717546,33.0967362598716
-16.3036804699306,33.0967071827104
-16.3036260258492,33.0966745868662
-16.3035737587376,33.0966386035909
-16.303523879057,33.0965993777764
-16.3034765876552,33.0965570673714
-16.303432074958,33.0965118427449
-16.3033905202024,33.0964638860004
-16.3033520907146,33.0964133902429
-16.3033169412367,33.0963605588009
-16.3032852133032,33.0963056044081
-16.3032570346713,33.0962487483463
-16.3032325188064,33.0961902195549
-16.3032117644252,33.0961302537087
-16.3031948550983,33.0960690922688
-16.3031818589137,33.096006981511
-16.3031728282022,33.0959441715332
-16.3031677993275,33.0958809152492
-16.303166792539,33.0958174673695
-16.3031698118907,33.0957540833765
-16.3031768452248,33.0956910184951
-16.3031878642205,33.0956285266653
-16.3032028245081,33.0955668595196
-16.303221665848,33.09550626537
-16.3032443123726,33.0954469882076
-16.3032706728924,33.0953892667207
-16.3033006412629,33.0953333333333
-16.303334096812,33.0952794132695
-16.3033709048261,33.0952277236462
-16.3034109170923,33.0951784725994
-16.3034539724953,33.0951318584456
-16.3034998976661,33.0950880688837
-16.3035485076804,33.0950472802386
-16.3035996068028,33.0950096567519
-16.3036529892751,33.0949753499201
-16.3037084401449,33.0949444978847
-16.3037657361313,33.0949172248759
-16.3038246465233,33.0948936407125
-16.3038849341098,33.0948738403597
-16.3039463561339,33.0948579035464
-16.3040086652707,33.0948458944447
-16.3040716106234,33.0948378614108
-16.3041349387332,33.0948338367909
-16.3041983946002,33.0948338367909
-16.30426172271,33.0948378614108
-16.3043246680626,33.0948458944447
-16.3043869771995,33.0948579035464
-16.3044483992235,33.0948738403597
-16.30450868681,33.0948936407125
-16.3045675972021,33.0949172248759
-16.3046248931884,33.0949444978847
-16.3046803440582,33.0949753499201
-16.3047337265305,33.0950096567519
-16.3047848256529,33.0950472802386
-16.3048334356672,33.0950880688837
-16.304879360838,33.0951318584456
-16.304922416241,33.0951784725994
-16.3049624285072,33.0952277236462
-16.3049992365213,33.0952794132695
-16.3050326920705,33.0953333333333
-16.305062660441,33.0953892667207
-16.3050890209608,33.0954469882076
-16.3051116674854,33.09550626537
-16.3051305088252,33.0955668595196
-16.3051454691129,33.0956285266653
-16.3051564881085,33.0956910184951
-16.3051635214426,33.0957540833765
-16.3051665407943,33.0958174673695
-16.3051655340059,33.0958809152492
-16.3051605051311,33.0959441715332
-16.3051514744197,33.096006981511
-16.305138478235,33.0960690922688
-16.3051215689081,33.0961302537087
-16.3051008145269,33.0961902195549
-16.305076298662,33.0962487483463
-16.3050481200301,33.0963056044081
-16.3050163920966,33.0963605588009
-16.3049812426187,33.0964133902429
-16.304942813131,33.0964638860004
-16.3049012583753,33.0965118427449
-16.3048567456781,33.0965570673714
-16.3048094542764,33.0965993777764
-16.3047595745957,33.0966386035909
-16.3047073074841,33.0966745868662
-16.3046528634028,33.0967071827104
-16.3045964615788,33.0967362598716
-16.3045383291223,33.0967617012663
-16.3044787001124,33.0967834044511
-16.3044178146538,33.0968012820347
-16.304355917911,33.0968152620306
-16.3042932591202,33.0968252881462
-16.3042300905863,33.0968313200098
-16.3041666666667,33.0968333333333
</coordinates>
</LinearRing>
</outerBoundaryIs>
</Polygon>
<Polygon>
<outerBoundaryIs>
<LinearRing>
<coordinates>
-16.321733,33.085333
-16.3216695760803,33.0853309866765
-16.3216064075464,33.0853249548128
-16.3215437487556,33.0853149286973
-16.3214818520128,33.0853009487014
-16.3214209665543,33.0852830711177
-16.3213613375443,33.085261367933
-16.3213032050879,33.0852359265383
-16.3212468032639,33.0852068493771
-16.3211923591825,33.0851742535328
-16.3211400920709,33.0851382702575
-16.3210902123903,33.0850990444431
-16.3210429209885,33.0850567340381
-16.3209984082913,33.0850115094116
-16.3209568535357,33.0849635526671
-16.3209184240479,33.0849130569096
-16.3208832745701,33.0848602254676
-16.3208515466366,33.0848052710748
-16.3208233680046,33.084748415013
-16.3207988521397,33.0846898862216
-16.3207780977586,33.0846299203753
-16.3207611884317,33.0845687589355
-16.320748192247,33.0845066481777
-16.3207391615355,33.0844438381999
-16.3207341326608,33.0843805819158
-16.3207331258723,33.0843171340362
-16.320736145224,33.0842537500431
-16.3207431785581,33.0841906851617
-16.3207541975538,33.0841281933319
-16.3207691578414,33.0840665261863
-16.3207879991813,33.0840059320367
-16.3208106457059,33.0839466548743
-16.3208370062257,33.0838889333874
-16.3208669745962,33.083833
-16.3209004301454,33.0837790799361
-16.3209372381595,33.0837273903129
-16.3209772504256,33.0836781392661
-16.3210203058286,33.0836315251123
-16.3210662309995,33.0835877355503
-16.3211148410138,33.0835469469053
-16.3211659401361,33.0835093234186
-16.3212193226084,33.0834750165868
-16.3212747734783,33.0834441645513
-16.3213320694646,33.0834168915426
-16.3213909798567,33.0833933073792
-16.3214512674432,33.0833735070264
-16.3215126894672,33.0833575702131
-16.321574998604,33.0833455611113
-16.3216379439567,33.0833375280774
-16.3217012720665,33.0833335034576
-16.3217647279335,33.0833335034576
-16.3218280560433,33.0833375280774
-16.321891001396,33.0833455611113
-16.3219533105328,33.0833575702131
-16.3220147325568,33.0833735070264
-16.3220750201433,33.0833933073792
-16.3221339305354,33.0834168915426
-16.3221912265217,33.0834441645513
-16.3222466773916,33.0834750165868
-16.3223000598639,33.0835093234186
-16.3223511589862,33.0835469469053
-16.3223997690005,33.0835877355503
-16.3224456941714,33.0836315251123
-16.3224887495744,33.0836781392661
-16.3225287618405,33.0837273903129
-16.3225655698546,33.0837790799361
-16.3225990254038,33.083833
-16.3226289937743,33.0838889333874
-16.3226553542941,33.0839466548743
-16.3226780008187,33.0840059320367
-16.3226968421586,33.0840665261863
-16.3227118024462,33.0841281933319
-16.3227228214419,33.0841906851617
-16.322729854776,33.0842537500431
-16.3227328741277,33.0843171340362
-16.3227318673392,33.0843805819158
-16.3227268384645,33.0844438381999
-16.322717807753,33.0845066481777
-16.3227048115683,33.0845687589355
-16.3226879022414,33.0846299203753
-16.3226671478603,33.0846898862216
-16.3226426319954,33.084748415013
-16.3226144533634,33.0848052710748
-16.3225827254299,33.0848602254676
-16.322547575952,33.0849130569096
-16.3225091464643,33.0849635526671
-16.3224675917087,33.0850115094116
-16.3224230790115,33.0850567340381
-16.3223757876097,33.0850990444431
-16.3223259079291,33.0851382702575
-16.3222736408175,33.0851742535328
-16.3222191967361,33.0852068493771
-16.3221627949121,33.0852359265383
-16.3221046624557,33.085261367933
-16.3220450334457,33.0852830711177
-16.3219841479872,33.0853009487014
-16.3219222512444,33.0853149286973
-16.3218595924536,33.0853249548128
-16.3217964239197,33.0853309866765
-16.321733,33.085333
</coordinates>
</LinearRing>
</outerBoundaryIs>
</Polygon>
<Polygon>
<outerBoundaryIs>
<LinearRing>
<coordinates>
-16.301367,33.095283
-16.3013035760803,33.0952809866765
-16.3012404075464,33.0952749548128
-16.3011777487556,33.0952649286973
-16.3011158520128,33.0952509487014
-16.3010549665543,33.0952330711177
-16.3009953375443,33.095211367933
-16.3009372050879,33.0951859265383
-16.3008808032639,33.0951568493771
-16.3008263591825,33.0951242535328
-16.3007740920709,33.0950882702575
-16.3007242123903,33.0950490444431
-16.3006769209885,33.0950067340381
-16.3006324082913,33.0949615094116
-16.3005908535357,33.0949135526671
-16.300552424048,33.0948630569096
-16.3005172745701,33.0948102254676
-16.3004855466366,33.0947552710748
-16.3004573680046,33.094698415013
-16.3004328521397,33.0946398862216
-16.3004120977586,33.0945799203753
-16.3003951884317,33.0945187589355
-16.300382192247,33.0944566481777
-16.3003731615355,33.0943938381999
-16.3003681326608,33.0943305819158
-16.3003671258723,33.0942671340362
-16.300370145224,33.0942037500431
-16.3003771785581,33.0941406851617
-16.3003881975538,33.0940781933319
-16.3004031578414,33.0940165261863
-16.3004219991813,33.0939559320367
-16.3004446457059,33.0938966548743
-16.3004710062257,33.0938389333874
-16.3005009745962,33.093783
-16.3005344301454,33.0937290799361
-16.3005712381595,33.0936773903129
-16.3006112504256,33.0936281392661
-16.3006543058286,33.0935815251123
-16.3007002309995,33.0935377355503
-16.3007488410138,33.0934969469053
-16.3007999401361,33.0934593234186
-16.3008533226084,33.0934250165868
-16.3009087734783,33.0933941645513
-16.3009660694646,33.0933668915426
-16.3010249798567,33.0933433073792
-16.3010852674432,33.0933235070264
-16.3011466894672,33.0933075702131
-16.301208998604,33.0932955611113
-16.3012719439567,33.0932875280774
-16.3013352720665,33.0932835034576
-16.3013987279335,33.0932835034576
-16.3014620560433,33.0932875280774
-16.301525001396,33.0932955611113
-16.3015873105328,33.0933075702131
-16.3016487325568,33.0933235070264
-16.3017090201433,33.0933433073792
-16.3017679305354,33.0933668915426
-16.3018252265217,33.0933941645513
-16.3018806773916,33.0934250165868
-16.3019340598639,33.0934593234186
-16.3019851589862,33.0934969469053
-16.3020337690005,33.0935377355503
-16.3020796941714,33.0935815251123
-16.3021227495744,33.0936281392661
-16.3021627618405,33.0936773903129
-16.3021995698546,33.0937290799361
-16.3022330254038,33.093783
-16.3022629937743,33.0938389333874
-16.3022893542941,33.0938966548743
-16.3023120008187,33.0939559320367
-16.3023308421586,33.0940165261863
-16.3023458024462,33.0940781933319
-16.3023568214419,33.0941406851617
-16.302363854776,33.0942037500431
-16.3023668741277,33.0942671340362
-16.3023658673392,33.0943305819158
-16.3023608384645,33.0943938381999
-16.302351807753,33.0944566481777
-16.3023388115683,33.0945187589355
-16.3023219022414,33.0945799203753
-16.3023011478603,33.0946398862216
-16.3022766319954,33.094698415013
-16.3022484533634,33.0947552710748
-16.3022167254299,33.0948102254676
-16.302181575952,33.0948630569096
-16.3021431464643,33.0949135526671
-16.3021015917087,33.0949615094116
-16.3020570790115,33.0950067340381
-16.3020097876097,33.0950490444431
-16.3019599079291,33.0950882702575
-16.3019076408175,33.0951242535328
-16.3018531967361,33.0951568493771
-16.3017967949121,33.0951859265383
-16.3017386624557,33.095211367933
-16.3016790334457,33.0952330711177
-16.3016181479872,33.0952509487014
-16.3015562512444,33.0952649286973
-16.3014935924536,33.0952749548128
-16.3014304239197,33.0952809866765
-16.301367,33.095283
</coordinates>
</LinearRing>
</outerBoundaryIs>
</Polygon>
</MultiGeometry>
</Placemark>
</Document>
</kml>
