# Supplementary material for: Species conservation profiles of endemic spiders (Araneae) from Madeira and Selvagens archipelagos, Portugal
Source: Biodivers Data J. 2017 Oct 18;(5):e20810. doi: 10.3897/BDJ.5.e20810 (PMC5665005; doi:10.3897/BDJ.5.e20810)
Supplement: Supplementary material 13 — Distribution of Dysdera vandeli Denis, 1962 [file bdj-05-e20810-s013.kml]

<?xml version="1.0" encoding="UTF-8"?>
<kml xmlns="http://earth.google.com/kml/2.2">
<Document>
<name></name>
<description><![CDATA[]]></description>

<Style id="1">
<LineStyle>
<width>1</width>
<color>ffffffff</color>
</LineStyle>
<PolyStyle>
<color>7fffffff</color>
<fill>1</fill>
</PolyStyle>
</Style>

<Placemark>
<name>R Polygon</name>
<description><![CDATA[]]></description>
<styleUrl>#1</styleUrl>
<visibility>1</visibility>
<MultiGeometry>
<Polygon>
<outerBoundaryIs>
<LinearRing>
<coordinates>
-16.9481500234778,32.7800329931951
-16.9475157842812,32.7800128599598
-16.946884098942,32.7799525413234
-16.9462575110341,32.7798522801678
-16.9456385436059,32.7797124802091
-16.9450296890208,32.7795337043725
-16.9444333989211,32.7793166725253
-16.9438520743569,32.779062258578
-16.9432880561167,32.7787714869658
-16.9427436153032,32.7784455285234
-16.9422209441872,32.7780856957704
-16.9417221473809,32.7776934376263
-16.9412492333629,32.7772703335762
-16.9408041063912,32.7768180873107
-16.9403885588348,32.776338519866
-16.9400042639572,32.7758335622908
-16.9396527691783,32.7753052478712
-16.9393354898433,32.7747557039429
-16.9390537035242,32.7741871433252
-16.9388085448751,32.7736018554111
-16.9386010010633,32.7730021969484
-16.9384319077945,32.7723905825502
-16.9383019459476,32.7717694749718
-16.9382116388331,32.7711413751941
-16.9381613500859,32.7705088123534
-16.938151282201,32.7698743335568
-16.9381814757182,32.7692404936266
-16.9382518090589,32.7686098448124
-16.9383619990156,32.7679849265145
-16.9385116018922,32.7673682550582
-16.9387000152906,32.766762313562
-16.9389264805367,32.7661695419382
-16.9391900857348,32.7655923270691
-16.9394897694399,32.7650329931951
-16.9398243249314,32.7644937925565
-16.9401924050724,32.7639768963238
-16.9405925277342,32.7634843858557
-16.941023081764,32.7630182443181
-16.9414823334726,32.7625803486984
-16.9419684336155,32.7621724622477
-16.9424794248391,32.7617962273808
-16.943013249562,32.7614531590628
-16.9435677582605,32.7611446387086
-16.9441407181237,32.7608719086208
-16.9447298220445,32.7606360669873
-16.9453326979093,32.760438063459
-16.9459469181499,32.7602786953263
-16.946570009518,32.7601586043084
-16.9471994630447,32.7600782739694
-16.9478327441428,32.7600380277713
-16.9484673028127,32.7600380277713
-16.9491005839108,32.7600782739694
-16.9497300374375,32.7601586043084
-16.9503531288056,32.7602786953263
-16.9509673490462,32.760438063459
-16.951570224911,32.7606360669873
-16.9521593288318,32.7608719086208
-16.952732288695,32.7611446387086
-16.9532867973935,32.7614531590628
-16.9538206221164,32.7617962273808
-16.95433161334,32.7621724622477
-16.9548177134829,32.7625803486984
-16.9552769651915,32.7630182443181
-16.9557075192213,32.7634843858557
-16.9561076418831,32.7639768963238
-16.9564757220241,32.7644937925565
-16.9568102775156,32.7650329931951
-16.9571099612207,32.7655923270691
-16.9573735664188,32.7661695419382
-16.9576000316649,32.766762313562
-16.9577884450634,32.7673682550582
-16.9579380479399,32.7679849265145
-16.9580482378966,32.7686098448124
-16.9581185712373,32.7692404936266
-16.9581487647545,32.7698743335568
-16.9581386968696,32.7705088123534
-16.9580884081224,32.7711413751941
-16.9579981010079,32.7717694749718
-16.957868139161,32.7723905825502
-16.9576990458922,32.7730021969484
-16.9574915020804,32.7736018554111
-16.9572463434313,32.7741871433252
-16.9569645571122,32.7747557039429
-16.9566472777772,32.7753052478712
-16.9562957829983,32.7758335622908
-16.9559114881207,32.776338519866
-16.9554959405643,32.7768180873107
-16.9550508135926,32.7772703335762
-16.9545778995746,32.7776934376263
-16.9540791027683,32.7780856957704
-16.9535564316523,32.7784455285234
-16.9530119908388,32.7787714869658
-16.9524479725986,32.779062258578
-16.9518666480344,32.7793166725253
-16.9512703579347,32.7795337043725
-16.9506615033496,32.7797124802091
-16.9500425359214,32.7798522801678
-16.9494159480135,32.7799525413234
-16.9487842626743,32.7800128599598
-16.9481500234778,32.7800329931951
</coordinates>
</LinearRing>
</outerBoundaryIs>
</Polygon>
<Polygon>
<outerBoundaryIs>
<LinearRing>
<coordinates>
-16.9430733209489,32.8584783922089
-16.9367309289833,32.858277059856
-16.9304140755915,32.8576738734919
-16.9241481965129,32.8566712619351
-16.9179585222308,32.8552732623485
-16.9118699763791,32.8534855039829
-16.9059070753829,32.8513151855105
-16.90009382974,32.8487710460375
-16.8944536473389,32.8458633299158
-16.8890092392034,32.842603745492
-16.8837825280434,32.839005417962
-16.8787945599803,32.8350828365207
-16.8740654198007,32.8308517960194
-16.8696141500832,32.8263293333646
-16.8654586745197,32.8215336589173
-16.8616157257439,32.816484083166
-16.858100777954,32.8112009389699
-16.8549279846042,32.8057054996861
-16.8521101214135,32.800019893509
-16.8496585349224,32.794167014368
-16.8475830968045,32.7881704297417
-16.8458921641166,32.7820542857598
-16.8445925456477,32.7758432099755
-16.8436894745028,32.7695622121989
-16.8431865870306,32.7632365837912
-16.8430859081815,32.7568917958254
-16.8433878433537,32.7505533965232
-16.8440911767608,32.7442469083815
-16.8451930763274,32.7379977254023
-16.8466891050929,32.7318310108398
-16.8485732390774,32.7257715958771
-16.8508378915385,32.7198438796395
-16.8534739435198,32.7140717309483
-16.8564707805705,32.7084783922089
-16.8598163354854,32.7030863858222
-16.8634971368958,32.6979174234951
-16.8674983635135,32.6929923188143
-16.871803903811,32.6883309034382
-16.8763964208973,32.6839519472413
-16.8812574223269,32.6798730827346
-16.8863673345626,32.6761107340659
-16.8917055817916,32.6726800508854
-16.8972506687762,32.6695948473434
-16.9029802674082,32.6668675464656
-16.9088713066163,32.6645091301303
-16.9149000652648,32.6625290948474
-16.9210422676703,32.6609354135203
-16.9272731813516,32.6597345033412
-16.9335677166185,32.6589311999515
-16.9399005275991,32.6585287379705
-16.9462461142987,32.6585287379705
-16.9525789252793,32.6589311999515
-16.9588734605462,32.6597345033412
-16.9651043742276,32.6609354135203
-16.9712465766331,32.6625290948474
-16.9772753352815,32.6645091301303
-16.9831663744896,32.6668675464656
-16.9888959731217,32.6695948473434
-16.9944410601063,32.6726800508854
-16.9997793073352,32.6761107340659
-17.004889219571,32.6798730827346
-17.0097502210005,32.6839519472413
-17.0143427380868,32.6883309034382
-17.0186482783843,32.6929923188143
-17.022649505002,32.6979174234951
-17.0263303064124,32.7030863858222
-17.0296758613274,32.7084783922089
-17.032672698378,32.7140717309483
-17.0353087503594,32.7198438796395
-17.0375734028204,32.7257715958771
-17.0394575368049,32.7318310108398
-17.0409535655704,32.7379977254023
-17.042055465137,32.7442469083815
-17.0427587985441,32.7505533965232
-17.0430607337163,32.7568917958254
-17.0429600548672,32.7632365837912
-17.042457167395,32.7695622121989
-17.0415540962501,32.7758432099755
-17.0402544777813,32.7820542857598
-17.0385635450933,32.7881704297417
-17.0364881069754,32.794167014368
-17.0340365204844,32.800019893509
-17.0312186572937,32.8057054996861
-17.0280458639439,32.8112009389699
-17.0245309161539,32.816484083166
-17.0206879673781,32.8215336589173
-17.0165324918147,32.8263293333646
-17.0120812220971,32.8308517960194
-17.0073520819176,32.8350828365207
-17.0023641138544,32.839005417962
-16.9971374026945,32.842603745492
-16.991692994559,32.8458633299158
-16.9860528121578,32.8487710460375
-16.9802395665149,32.8513151855105
-16.9742766655188,32.8534855039829
-16.968188119667,32.8552732623485
-16.961998445385,32.8566712619351
-16.9557325663063,32.8576738734919
-16.9494157129146,32.858277059856
-16.9430733209489,32.8584783922089
</coordinates>
</LinearRing>
</outerBoundaryIs>
</Polygon>
</MultiGeometry>
</Placemark>
</Document>
</kml>
