# Supplementary material for: Species conservation profiles of endemic spiders (Araneae) from Madeira and Selvagens archipelagos, Portugal
Source: Biodivers Data J. 2017 Oct 18;(5):e20810. doi: 10.3897/BDJ.5.e20810 (PMC5665005; doi:10.3897/BDJ.5.e20810)
Supplement: Supplementary material 19 — Distribution of Hogna heeri (Thorell, 1875) [file bdj-05-e20810-s019.kml]

<?xml version="1.0" encoding="utf-8" ?>
<kml xmlns="http://www.opengis.net/kml/2.2">
<Document id="root_doc">
<Schema name="Hogna_heeri__Thorell__1875_.kml" id="Hogna_heeri__Thorell__1875_.kml">
	<SimpleField name="layer" type="float"></SimpleField>
</Schema>
<Folder><name>Hogna_heeri__Thorell__1875_.kml</name>
  <Placemark>
	<Style><LineStyle><color>ff0000ff</color></LineStyle><PolyStyle><fill>0</fill></PolyStyle></Style>
	<ExtendedData><SchemaData schemaUrl="#Hogna_heeri__Thorell__1875_.kml">
		<SimpleData name="layer">1</SimpleData>
	</SchemaData></ExtendedData>
      <MultiGeometry><Polygon><outerBoundaryIs><LinearRing><coordinates>-16.475,32.40833333 -16.46666667,32.40833333 -16.46666667,32.4 -16.475,32.4 -16.475,32.40833333</coordinates></LinearRing></outerBoundaryIs></Polygon><Polygon><outerBoundaryIs><LinearRing><coordinates>-16.475,32.41666667 -16.475,32.40833333 -16.48333333,32.40833333 -16.48333333,32.41666667 -16.48333333,32.425 -16.475,32.425 -16.475,32.41666667</coordinates></LinearRing></outerBoundaryIs></Polygon><Polygon><outerBoundaryIs><LinearRing><coordinates>-16.48333333,32.44166667 -16.48333333,32.43333333 -16.49166667,32.43333333 -16.49166667,32.44166667 -16.49166667,32.45 -16.49166667,32.45833333 -16.48333333,32.45833333 -16.48333333,32.45 -16.48333333,32.44166667</coordinates></LinearRing></outerBoundaryIs></Polygon><Polygon><outerBoundaryIs><LinearRing><coordinates>-16.85833333,32.64166667 -16.85,32.64166667 -16.84166667,32.64166667 -16.83333333,32.64166667 -16.825,32.64166667 -16.825,32.63333333 -16.83333333,32.63333333 -16.84166667,32.63333333 -16.85,32.63333333 -16.85833333,32.63333333 -16.85833333,32.64166667</coordinates></LinearRing></outerBoundaryIs></Polygon><Polygon><outerBoundaryIs><LinearRing><coordinates>-16.875,32.65 -16.86666667,32.65 -16.86666667,32.64166667 -16.875,32.64166667 -16.88333333,32.64166667 -16.89166667,32.64166667 -16.9,32.64166667 -16.90833333,32.64166667 -16.90833333,32.65 -16.9,32.65 -16.89166667,32.65 -16.88333333,32.65 -16.875,32.65</coordinates></LinearRing></outerBoundaryIs></Polygon><Polygon><outerBoundaryIs><LinearRing><coordinates>-16.825,32.65 -16.81666667,32.65 -16.81666667,32.64166667 -16.825,32.64166667 -16.825,32.65</coordinates></LinearRing></outerBoundaryIs></Polygon><Polygon><outerBoundaryIs><LinearRing><coordinates>-16.78333333,32.69166667 -16.775,32.69166667 -16.775,32.68333333 -16.78333333,32.68333333 -16.78333333,32.675 -16.79166667,32.675 -16.79166667,32.66666667 -16.8,32.66666667 -16.8,32.65833333 -16.8,32.65 -16.80833333,32.65 -16.81666667,32.65 -16.81666667,32.65833333 -16.80833333,32.65833333 -16.80833333,32.66666667 -16.80833333,32.675 -16.8,32.675 -16.8,32.68333333 -16.79166667,32.68333333 -16.79166667,32.69166667 -16.78333333,32.69166667</coordinates></LinearRing></outerBoundaryIs></Polygon><Polygon><outerBoundaryIs><LinearRing><coordinates>-16.68333333,32.74166667 -16.675,32.74166667 -16.675,32.73333333 -16.68333333,32.73333333 -16.68333333,32.74166667</coordinates></LinearRing></outerBoundaryIs></Polygon><Polygon><outerBoundaryIs><LinearRing><coordinates>-16.69166667,32.74166667 -16.69166667,32.73333333 -16.7,32.73333333 -16.70833333,32.73333333 -16.71666667,32.73333333 -16.725,32.73333333 -16.73333333,32.73333333 -16.74166667,32.73333333 -16.74166667,32.74166667 -16.73333333,32.74166667 -16.725,32.74166667 -16.71666667,32.74166667 -16.70833333,32.74166667 -16.7,32.74166667 -16.7,32.75 -16.69166667,32.75 -16.69166667,32.74166667</coordinates></LinearRing></outerBoundaryIs></Polygon><Polygon><outerBoundaryIs><LinearRing><coordinates>-16.75833333,32.7 -16.75833333,32.69166667 -16.76666667,32.69166667 -16.775,32.69166667 -16.775,32.7 -16.76666667,32.7 -16.76666667,32.70833333 -16.76666667,32.71666667 -16.75833333,32.71666667 -16.75833333,32.725 -16.75,32.725 -16.75,32.73333333 -16.74166667,32.73333333 -16.74166667,32.725 -16.74166667,32.71666667 -16.75,32.71666667 -16.75,32.70833333 -16.75,32.7 -16.75833333,32.7</coordinates></LinearRing></outerBoundaryIs></Polygon><Polygon><outerBoundaryIs><LinearRing><coordinates>-16.79166667,32.76666667 -16.78333333,32.76666667 -16.78333333,32.75833333 -16.79166667,32.75833333 -16.79166667,32.76666667</coordinates></LinearRing></outerBoundaryIs></Polygon><Polygon><outerBoundaryIs><LinearRing><coordinates>-16.80833333,32.76666667 -16.8,32.76666667 -16.8,32.75833333 -16.80833333,32.75833333 -16.80833333,32.76666667</coordinates></LinearRing></outerBoundaryIs></Polygon><Polygon><outerBoundaryIs><LinearRing><coordinates>-17.025,32.81666667 -17.01666667,32.81666667 -17.01666667,32.80833333 -17.025,32.80833333 -17.025,32.81666667</coordinates></LinearRing></outerBoundaryIs></Polygon><Polygon><outerBoundaryIs><LinearRing><coordinates>-16.825,32.775 -16.81666667,32.775 -16.81666667,32.76666667 -16.825,32.76666667 -16.83333333,32.76666667 -16.83333333,32.775 -16.83333333,32.78333333 -16.825,32.78333333 -16.825,32.775</coordinates></LinearRing></outerBoundaryIs></Polygon><Polygon><outerBoundaryIs><LinearRing><coordinates>-17.09166667,32.73333333 -17.09166667,32.725 -17.1,32.725 -17.10833333,32.725 -17.10833333,32.73333333 -17.11666667,32.73333333 -17.125,32.73333333 -17.13333333,32.73333333 -17.13333333,32.74166667 -17.14166667,32.74166667 -17.14166667,32.75 -17.15,32.75 -17.15,32.75833333 -17.15833333,32.75833333 -17.15833333,32.76666667 -17.16666667,32.76666667 -17.175,32.76666667 -17.18333333,32.76666667 -17.18333333,32.775 -17.19166667,32.775 -17.2,32.775 -17.2,32.78333333 -17.20833333,32.78333333 -17.20833333,32.79166667 -17.20833333,32.8 -17.20833333,32.80833333 -17.20833333,32.81666667 -17.20833333,32.825 -17.2,32.825 -17.19166667,32.825 -17.18333333,32.825 -17.18333333,32.81666667 -17.18333333,32.80833333 -17.18333333,32.8 -17.175,32.8 -17.175,32.79166667 -17.16666667,32.79166667 -17.16666667,32.78333333 -17.15833333,32.78333333 -17.15,32.78333333 -17.15,32.775 -17.15,32.76666667 -17.14166667,32.76666667 -17.13333333,32.76666667 -17.125,32.76666667 -17.125,32.775 -17.13333333,32.775 -17.14166667,32.775 -17.14166667,32.78333333 -17.14166667,32.79166667 -17.15,32.79166667 -17.15,32.8 -17.14166667,32.8 -17.14166667,32.80833333 -17.15,32.80833333 -17.15,32.81666667 -17.14166667,32.81666667 -17.13333333,32.81666667 -17.125,32.81666667 -17.125,32.80833333 -17.125,32.8 -17.125,32.79166667 -17.125,32.78333333 -17.11666667,32.78333333 -17.10833333,32.78333333 -17.10833333,32.79166667 -17.10833333,32.8 -17.10833333,32.80833333 -17.1,32.80833333 -17.1,32.8 -17.09166667,32.8 -17.08333333,32.8 -17.08333333,32.79166667 -17.075,32.79166667 -17.075,32.78333333 -17.06666667,32.78333333 -17.06666667,32.775 -17.05833333,32.775 -17.05,32.775 -17.05,32.76666667 -17.05,32.75833333 -17.04166667,32.75833333 -17.03333333,32.75833333 -17.025,32.75833333 -17.025,32.75 -17.03333333,32.75 -17.03333333,32.74166667 -17.04166667,32.74166667 -17.04166667,32.73333333 -17.04166667,32.725 -17.05,32.725 -17.05833333,32.725 -17.06666667,32.725 -17.075,32.725 -17.075,32.73333333 -17.075,32.74166667 -17.08333333,32.74166667 -17.08333333,32.73333333 -17.09166667,32.73333333</coordinates></LinearRing></outerBoundaryIs></Polygon><Polygon><outerBoundaryIs><LinearRing><coordinates>-16.875,32.7 -16.875,32.69166667 -16.88333333,32.69166667 -16.89166667,32.69166667 -16.9,32.69166667 -16.90833333,32.69166667 -16.90833333,32.7 -16.91666667,32.7 -16.925,32.7 -16.925,32.69166667 -16.93333333,32.69166667 -16.93333333,32.7 -16.94166667,32.7 -16.95,32.7 -16.95,32.70833333 -16.95833333,32.70833333 -16.96666667,32.70833333 -16.975,32.70833333 -16.975,32.7 -16.975,32.69166667 -16.98333333,32.69166667 -16.99166667,32.69166667 -16.99166667,32.7 -17.0,32.7 -17.00833333,32.7 -17.01666667,32.7 -17.01666667,32.70833333 -17.025,32.70833333 -17.025,32.71666667 -17.01666667,32.71666667 -17.01666667,32.725 -17.00833333,32.725 -17.0,32.725 -16.99166667,32.725 -16.99166667,32.73333333 -17.0,32.73333333 -17.0,32.74166667 -17.0,32.75 -17.00833333,32.75 -17.01666667,32.75 -17.01666667,32.75833333 -17.00833333,32.75833333 -17.0,32.75833333 -17.0,32.76666667 -17.0,32.775 -17.00833333,32.775 -17.00833333,32.78333333 -17.00833333,32.79166667 -17.00833333,32.8 -17.0,32.8 -16.99166667,32.8 -16.98333333,32.8 -16.98333333,32.79166667 -16.975,32.79166667 -16.975,32.78333333 -16.96666667,32.78333333 -16.95833333,32.78333333 -16.95833333,32.79166667 -16.95,32.79166667 -16.94166667,32.79166667 -16.94166667,32.78333333 -16.93333333,32.78333333 -16.925,32.78333333 -16.925,32.775 -16.91666667,32.775 -16.91666667,32.78333333 -16.90833333,32.78333333 -16.90833333,32.775 -16.9,32.775 -16.89166667,32.775 -16.89166667,32.76666667 -16.89166667,32.75833333 -16.9,32.75833333 -16.9,32.75 -16.9,32.74166667 -16.9,32.73333333 -16.89166667,32.73333333 -16.88333333,32.73333333 -16.875,32.73333333 -16.86666667,32.73333333 -16.85833333,32.73333333 -16.85,32.73333333 -16.85,32.725 -16.85,32.71666667 -16.85833333,32.71666667 -16.85833333,32.70833333 -16.86666667,32.70833333 -16.86666667,32.7 -16.875,32.7</coordinates></LinearRing></outerBoundaryIs></Polygon><Polygon><outerBoundaryIs><LinearRing><coordinates>-16.75833333,32.75833333 -16.75,32.75833333 -16.75,32.75 -16.75833333,32.75 -16.75833333,32.75833333</coordinates></LinearRing></outerBoundaryIs></Polygon></MultiGeometry>
  </Placemark>
</Folder>
</Document></kml>
