# Supplementary material for: Species conservation profiles of endemic spiders (Araneae) from Madeira and Selvagens archipelagos, Portugal
Source: Biodivers Data J. 2017 Oct 18;(5):e20810. doi: 10.3897/BDJ.5.e20810 (PMC5665005; doi:10.3897/BDJ.5.e20810)
Supplement: Supplementary material 22 — Distribution of Hogna nonannulata Wunderlich, 1995 [file bdj-05-e20810-s022.kml]

<?xml version="1.0" encoding="UTF-8"?>
<kml xmlns="http://earth.google.com/kml/2.2">
<Document>
<name></name>
<description><![CDATA[]]></description>

<Style id="1">
<LineStyle>
<width>1</width>
<color>ffffffff</color>
</LineStyle>
<PolyStyle>
<color>7fffffff</color>
<fill>1</fill>
</PolyStyle>
</Style>

<Placemark>
<name>R Polygon</name>
<description><![CDATA[]]></description>
<styleUrl>#1</styleUrl>
<visibility>1</visibility>
<MultiGeometry>
<Polygon>
<outerBoundaryIs>
<LinearRing>
<coordinates>
-16.9430733209489,32.8584783922089
-16.9367309289833,32.858277059856
-16.9304140755915,32.8576738734919
-16.9241481965129,32.8566712619351
-16.9179585222308,32.8552732623485
-16.9118699763791,32.8534855039829
-16.9059070753829,32.8513151855105
-16.90009382974,32.8487710460375
-16.8944536473389,32.8458633299158
-16.8890092392034,32.842603745492
-16.8837825280434,32.839005417962
-16.8787945599803,32.8350828365207
-16.8740654198007,32.8308517960194
-16.8696141500832,32.8263293333646
-16.8654586745197,32.8215336589173
-16.8616157257439,32.816484083166
-16.858100777954,32.8112009389699
-16.8549279846042,32.8057054996861
-16.8521101214135,32.800019893509
-16.8496585349224,32.794167014368
-16.8475830968045,32.7881704297417
-16.8458921641166,32.7820542857598
-16.8445925456477,32.7758432099755
-16.8436894745028,32.7695622121989
-16.8431865870306,32.7632365837912
-16.8430859081815,32.7568917958254
-16.8433878433537,32.7505533965232
-16.8440911767608,32.7442469083815
-16.8451930763274,32.7379977254023
-16.8466891050929,32.7318310108398
-16.8485732390774,32.7257715958771
-16.8508378915385,32.7198438796395
-16.8534739435198,32.7140717309483
-16.8564707805705,32.7084783922089
-16.8598163354854,32.7030863858222
-16.8634971368958,32.6979174234951
-16.8674983635135,32.6929923188143
-16.871803903811,32.6883309034382
-16.8763964208973,32.6839519472413
-16.8812574223269,32.6798730827346
-16.8863673345626,32.6761107340659
-16.8917055817916,32.6726800508854
-16.8972506687762,32.6695948473434
-16.9029802674082,32.6668675464656
-16.9088713066163,32.6645091301303
-16.9149000652648,32.6625290948474
-16.9210422676703,32.6609354135203
-16.9272731813516,32.6597345033412
-16.9335677166185,32.6589311999515
-16.9399005275991,32.6585287379705
-16.9462461142987,32.6585287379705
-16.9525789252793,32.6589311999515
-16.9588734605462,32.6597345033412
-16.9651043742276,32.6609354135203
-16.9712465766331,32.6625290948474
-16.9772753352815,32.6645091301303
-16.9831663744896,32.6668675464656
-16.9888959731217,32.6695948473434
-16.9944410601063,32.6726800508854
-16.9997793073352,32.6761107340659
-17.004889219571,32.6798730827346
-17.0097502210005,32.6839519472413
-17.0143427380868,32.6883309034382
-17.0186482783843,32.6929923188143
-17.022649505002,32.6979174234951
-17.0263303064124,32.7030863858222
-17.0296758613274,32.7084783922089
-17.032672698378,32.7140717309483
-17.0353087503594,32.7198438796395
-17.0375734028204,32.7257715958771
-17.0394575368049,32.7318310108398
-17.0409535655704,32.7379977254023
-17.042055465137,32.7442469083815
-17.0427587985441,32.7505533965232
-17.0430607337163,32.7568917958254
-17.0429600548672,32.7632365837912
-17.042457167395,32.7695622121989
-17.0415540962501,32.7758432099755
-17.0402544777813,32.7820542857598
-17.0385635450933,32.7881704297417
-17.0364881069754,32.794167014368
-17.0340365204844,32.800019893509
-17.0312186572937,32.8057054996861
-17.0280458639439,32.8112009389699
-17.0245309161539,32.816484083166
-17.0206879673781,32.8215336589173
-17.0165324918147,32.8263293333646
-17.0120812220971,32.8308517960194
-17.0073520819176,32.8350828365207
-17.0023641138544,32.839005417962
-16.9971374026945,32.842603745492
-16.991692994559,32.8458633299158
-16.9860528121578,32.8487710460375
-16.9802395665149,32.8513151855105
-16.9742766655188,32.8534855039829
-16.968188119667,32.8552732623485
-16.961998445385,32.8566712619351
-16.9557325663063,32.8576738734919
-16.9494157129146,32.858277059856
-16.9430733209489,32.8584783922089
</coordinates>
</LinearRing>
</outerBoundaryIs>
</Polygon>
<Polygon>
<outerBoundaryIs>
<LinearRing>
<coordinates>
-16.937333020766,32.7971669962009
-16.9372695968463,32.7971649828774
-16.9372064283124,32.7971589510137
-16.9371437695216,32.7971489248982
-16.9370818727788,32.7971349449023
-16.9370209873203,32.7971170673186
-16.9369613583103,32.7970953641339
-16.9369032258539,32.7970699227392
-16.9368468240299,32.797040845578
-16.9367923799485,32.7970082497337
-16.9367401128369,32.7969722664584
-16.9366902331563,32.796933040644
-16.9366429417545,32.796890730239
-16.9365984290573,32.7968455056125
-16.9365568743017,32.796797548868
-16.9365184448139,32.7967470531105
-16.936483295336,32.7966942216685
-16.9364515674025,32.7966392672757
-16.9364233887706,32.7965824112139
-16.9363988729057,32.7965238824225
-16.9363781185246,32.7964639165762
-16.9363612091977,32.7964027551364
-16.936348213013,32.7963406443786
-16.9363391823015,32.7962778344008
-16.9363341534268,32.7962145781167
-16.9363331466383,32.7961511302371
-16.93633616599,32.796087746244
-16.9363431993241,32.7960246813626
-16.9363542183198,32.7959621895328
-16.9363691786074,32.7959005223872
-16.9363880199473,32.7958399282376
-16.9364106664719,32.7957806510752
-16.9364370269917,32.7957229295883
-16.9364669953622,32.7956669962009
-16.9365004509114,32.795613076137
-16.9365372589255,32.7955613865138
-16.9365772711916,32.795512135467
-16.9366203265946,32.7954655213132
-16.9366662517655,32.7954217317512
-16.9367148617798,32.7953809431062
-16.9367659609021,32.7953433196195
-16.9368193433744,32.7953090127877
-16.9368747942443,32.7952781607522
-16.9369320902306,32.7952508877435
-16.9369910006227,32.7952273035801
-16.9370512882092,32.7952075032273
-16.9371127102332,32.795191566414
-16.93717501937,32.7951795573122
-16.9372379647227,32.7951715242783
-16.9373012928325,32.7951674996585
-16.9373647486995,32.7951674996585
-16.9374280768093,32.7951715242783
-16.937491022162,32.7951795573122
-16.9375533312988,32.795191566414
-16.9376147533228,32.7952075032273
-16.9376750409093,32.7952273035801
-16.9377339513014,32.7952508877435
-16.9377912472877,32.7952781607522
-16.9378466981576,32.7953090127877
-16.9379000806299,32.7953433196195
-16.9379511797522,32.7953809431062
-16.9379997897665,32.7954217317512
-16.9380457149374,32.7954655213132
-16.9380887703403,32.795512135467
-16.9381287826065,32.7955613865138
-16.9381655906206,32.795613076137
-16.9381990461698,32.7956669962009
-16.9382290145403,32.7957229295883
-16.9382553750601,32.7957806510752
-16.9382780215847,32.7958399282376
-16.9382968629246,32.7959005223872
-16.9383118232122,32.7959621895328
-16.9383228422079,32.7960246813626
-16.9383298755419,32.796087746244
-16.9383328948937,32.7961511302371
-16.9383318881052,32.7962145781167
-16.9383268592305,32.7962778344008
-16.938317828519,32.7963406443786
-16.9383048323343,32.7964027551364
-16.9382879230074,32.7964639165762
-16.9382671686263,32.7965238824225
-16.9382426527613,32.7965824112139
-16.9382144741294,32.7966392672757
-16.9381827461959,32.7966942216685
-16.938147596718,32.7967470531105
-16.9381091672303,32.796797548868
-16.9380676124747,32.7968455056125
-16.9380230997775,32.796890730239
-16.9379758083757,32.796933040644
-16.937925928695,32.7969722664584
-16.9378736615834,32.7970082497337
-16.9378192175021,32.797040845578
-16.9377628156781,32.7970699227392
-16.9377046832217,32.7970953641339
-16.9376450542117,32.7971170673186
-16.9375841687532,32.7971349449023
-16.9375222720104,32.7971489248982
-16.9374596132196,32.7971589510137
-16.9373964446856,32.7971649828774
-16.937333020766,32.7971669962009
</coordinates>
</LinearRing>
</outerBoundaryIs>
</Polygon>
<Polygon>
<outerBoundaryIs>
<LinearRing>
<coordinates>
-16.937333020766,32.7971669962009
-16.9372695968463,32.7971649828774
-16.9372064283124,32.7971589510137
-16.9371437695216,32.7971489248982
-16.9370818727788,32.7971349449023
-16.9370209873203,32.7971170673186
-16.9369613583103,32.7970953641339
-16.9369032258539,32.7970699227392
-16.9368468240299,32.797040845578
-16.9367923799485,32.7970082497337
-16.9367401128369,32.7969722664584
-16.9366902331563,32.796933040644
-16.9366429417545,32.796890730239
-16.9365984290573,32.7968455056125
-16.9365568743017,32.796797548868
-16.9365184448139,32.7967470531105
-16.936483295336,32.7966942216685
-16.9364515674025,32.7966392672757
-16.9364233887706,32.7965824112139
-16.9363988729057,32.7965238824225
-16.9363781185246,32.7964639165762
-16.9363612091977,32.7964027551364
-16.936348213013,32.7963406443786
-16.9363391823015,32.7962778344008
-16.9363341534268,32.7962145781167
-16.9363331466383,32.7961511302371
-16.93633616599,32.796087746244
-16.9363431993241,32.7960246813626
-16.9363542183198,32.7959621895328
-16.9363691786074,32.7959005223872
-16.9363880199473,32.7958399282376
-16.9364106664719,32.7957806510752
-16.9364370269917,32.7957229295883
-16.9364669953622,32.7956669962009
-16.9365004509114,32.795613076137
-16.9365372589255,32.7955613865138
-16.9365772711916,32.795512135467
-16.9366203265946,32.7954655213132
-16.9366662517655,32.7954217317512
-16.9367148617798,32.7953809431062
-16.9367659609021,32.7953433196195
-16.9368193433744,32.7953090127877
-16.9368747942443,32.7952781607522
-16.9369320902306,32.7952508877435
-16.9369910006227,32.7952273035801
-16.9370512882092,32.7952075032273
-16.9371127102332,32.795191566414
-16.93717501937,32.7951795573122
-16.9372379647227,32.7951715242783
-16.9373012928325,32.7951674996585
-16.9373647486995,32.7951674996585
-16.9374280768093,32.7951715242783
-16.937491022162,32.7951795573122
-16.9375533312988,32.795191566414
-16.9376147533228,32.7952075032273
-16.9376750409093,32.7952273035801
-16.9377339513014,32.7952508877435
-16.9377912472877,32.7952781607522
-16.9378466981576,32.7953090127877
-16.9379000806299,32.7953433196195
-16.9379511797522,32.7953809431062
-16.9379997897665,32.7954217317512
-16.9380457149374,32.7954655213132
-16.9380887703403,32.795512135467
-16.9381287826065,32.7955613865138
-16.9381655906206,32.795613076137
-16.9381990461698,32.7956669962009
-16.9382290145403,32.7957229295883
-16.9382553750601,32.7957806510752
-16.9382780215847,32.7958399282376
-16.9382968629246,32.7959005223872
-16.9383118232122,32.7959621895328
-16.9383228422079,32.7960246813626
-16.9383298755419,32.796087746244
-16.9383328948937,32.7961511302371
-16.9383318881052,32.7962145781167
-16.9383268592305,32.7962778344008
-16.938317828519,32.7963406443786
-16.9383048323343,32.7964027551364
-16.9382879230074,32.7964639165762
-16.9382671686263,32.7965238824225
-16.9382426527613,32.7965824112139
-16.9382144741294,32.7966392672757
-16.9381827461959,32.7966942216685
-16.938147596718,32.7967470531105
-16.9381091672303,32.796797548868
-16.9380676124747,32.7968455056125
-16.9380230997775,32.796890730239
-16.9379758083757,32.796933040644
-16.937925928695,32.7969722664584
-16.9378736615834,32.7970082497337
-16.9378192175021,32.797040845578
-16.9377628156781,32.7970699227392
-16.9377046832217,32.7970953641339
-16.9376450542117,32.7971170673186
-16.9375841687532,32.7971349449023
-16.9375222720104,32.7971489248982
-16.9374596132196,32.7971589510137
-16.9373964446856,32.7971649828774
-16.937333020766,32.7971669962009
</coordinates>
</LinearRing>
</outerBoundaryIs>
</Polygon>
</MultiGeometry>
</Placemark>
</Document>
</kml>
