# Supplementary material for: Species conservation profiles of endemic spiders (Araneae) from Madeira and Selvagens archipelagos, Portugal
Source: Biodivers Data J. 2017 Oct 18;(5):e20810. doi: 10.3897/BDJ.5.e20810 (PMC5665005; doi:10.3897/BDJ.5.e20810)
Supplement: Supplementary material 23 — Distribution of Hogna schmitzi Wunderlich, 1992 [file bdj-05-e20810-s023.kml]

<?xml version="1.0" encoding="utf-8" ?>
<kml xmlns="http://www.opengis.net/kml/2.2">
<Document id="root_doc">
<Schema name="Hogna_schmitzi_Wunderlich__1992.kml" id="Hogna_schmitzi_Wunderlich__1992.kml">
	<SimpleField name="layer" type="float"></SimpleField>
</Schema>
<Folder><name>Hogna_schmitzi_Wunderlich__1992.kml</name>
  <Placemark>
	<Style><LineStyle><color>ff0000ff</color></LineStyle><PolyStyle><fill>0</fill></PolyStyle></Style>
	<ExtendedData><SchemaData schemaUrl="#Hogna_schmitzi_Wunderlich__1992.kml">
		<SimpleData name="layer">1</SimpleData>
	</SchemaData></ExtendedData>
      <Polygon><outerBoundaryIs><LinearRing><coordinates>-16.36666667,33.025 -16.36666667,33.01666667 -16.375,33.01666667 -16.375,33.025 -16.38333333,33.025 -16.38333333,33.03333333 -16.38333333,33.04166667 -16.375,33.04166667 -16.375,33.05 -16.375,33.05833333 -16.36666667,33.05833333 -16.36666667,33.06666667 -16.36666667,33.075 -16.35833333,33.075 -16.35833333,33.08333333 -16.35,33.08333333 -16.34166667,33.08333333 -16.34166667,33.09166667 -16.33333333,33.09166667 -16.33333333,33.1 -16.325,33.1 -16.31666667,33.1 -16.30833333,33.1 -16.3,33.1 -16.3,33.09166667 -16.29166667,33.09166667 -16.28333333,33.09166667 -16.28333333,33.08333333 -16.28333333,33.075 -16.28333333,33.06666667 -16.28333333,33.05833333 -16.29166667,33.05833333 -16.3,33.05833333 -16.30833333,33.05833333 -16.31666667,33.05833333 -16.31666667,33.05 -16.325,33.05 -16.33333333,33.05 -16.33333333,33.04166667 -16.34166667,33.04166667 -16.34166667,33.03333333 -16.35,33.03333333 -16.35,33.025 -16.35833333,33.025 -16.36666667,33.025</coordinates></LinearRing></outerBoundaryIs><innerBoundaryIs><LinearRing><coordinates>-16.325,33.08333333 -16.31666667,33.08333333 -16.31666667,33.09166667 -16.325,33.09166667 -16.325,33.08333333</coordinates></LinearRing></innerBoundaryIs></Polygon>
  </Placemark>
</Folder>
</Document></kml>
