# Supplementary material for: Species conservation profiles of endemic spiders (Araneae) from Madeira and Selvagens archipelagos, Portugal
Source: Biodivers Data J. 2017 Oct 18;(5):e20810. doi: 10.3897/BDJ.5.e20810 (PMC5665005; doi:10.3897/BDJ.5.e20810)
Supplement: Supplementary material 28 — Distribution of Macaroeris desertensis Wunderlich, 1992 [file bdj-05-e20810-s028.kml]

<?xml version="1.0" encoding="utf-8" ?>
<kml xmlns="http://www.opengis.net/kml/2.2">
<Document id="root_doc">
<Schema name="Macaroeris_desertensis_Wunderlich__1992.kml" id="Macaroeris_desertensis_Wunderlich__1992.kml">
	<SimpleField name="layer" type="float"></SimpleField>
</Schema>
<Folder><name>Macaroeris_desertensis_Wunderlich__1992.kml</name>
  <Placemark>
	<Style><LineStyle><color>ff0000ff</color></LineStyle><PolyStyle><fill>0</fill></PolyStyle></Style>
	<ExtendedData><SchemaData schemaUrl="#Macaroeris_desertensis_Wunderlich__1992.kml">
		<SimpleData name="layer">1</SimpleData>
	</SchemaData></ExtendedData>
      <MultiGeometry><Polygon><outerBoundaryIs><LinearRing><coordinates>-16.475,32.40833333 -16.46666667,32.40833333 -16.46666667,32.4 -16.475,32.4 -16.475,32.40833333</coordinates></LinearRing></outerBoundaryIs></Polygon><Polygon><outerBoundaryIs><LinearRing><coordinates>-16.475,32.41666667 -16.475,32.40833333 -16.48333333,32.40833333 -16.48333333,32.41666667 -16.48333333,32.425 -16.475,32.425 -16.475,32.41666667</coordinates></LinearRing></outerBoundaryIs></Polygon><Polygon><outerBoundaryIs><LinearRing><coordinates>-16.48333333,32.44166667 -16.48333333,32.43333333 -16.49166667,32.43333333 -16.49166667,32.44166667 -16.49166667,32.45 -16.49166667,32.45833333 -16.48333333,32.45833333 -16.48333333,32.45 -16.48333333,32.44166667</coordinates></LinearRing></outerBoundaryIs></Polygon><Polygon><outerBoundaryIs><LinearRing><coordinates>-16.48333333,32.48333333 -16.48333333,32.475 -16.49166667,32.475 -16.49166667,32.48333333 -16.49166667,32.49166667 -16.5,32.49166667 -16.5,32.5 -16.50833333,32.5 -16.50833333,32.50833333 -16.50833333,32.51666667 -16.50833333,32.525 -16.5,32.525 -16.5,32.51666667 -16.49166667,32.51666667 -16.49166667,32.50833333 -16.49166667,32.5 -16.48333333,32.5 -16.48333333,32.49166667 -16.48333333,32.48333333</coordinates></LinearRing></outerBoundaryIs></Polygon><Polygon><outerBoundaryIs><LinearRing><coordinates>-16.53333333,32.54166667 -16.525,32.54166667 -16.525,32.53333333 -16.53333333,32.53333333 -16.53333333,32.54166667</coordinates></LinearRing></outerBoundaryIs></Polygon><Polygon><outerBoundaryIs><LinearRing><coordinates>-16.38333333,33.00833333 -16.375,33.00833333 -16.375,33.0 -16.38333333,33.0 -16.38333333,33.00833333</coordinates></LinearRing></outerBoundaryIs></Polygon><Polygon><outerBoundaryIs><LinearRing><coordinates>-16.51666667,32.55 -16.51666667,32.54166667 -16.525,32.54166667 -16.525,32.55 -16.53333333,32.55 -16.53333333,32.55833333 -16.53333333,32.56666667 -16.525,32.56666667 -16.525,32.55833333 -16.51666667,32.55833333 -16.51666667,32.55</coordinates></LinearRing></outerBoundaryIs></Polygon><Polygon><outerBoundaryIs><LinearRing><coordinates>-16.50833333,32.53333333 -16.50833333,32.525 -16.51666667,32.525 -16.51666667,32.53333333 -16.51666667,32.54166667 -16.50833333,32.54166667 -16.50833333,32.53333333</coordinates></LinearRing></outerBoundaryIs></Polygon><Polygon><outerBoundaryIs><LinearRing><coordinates>-16.36666667,33.025 -16.36666667,33.01666667 -16.375,33.01666667 -16.375,33.025 -16.38333333,33.025 -16.38333333,33.03333333 -16.38333333,33.04166667 -16.375,33.04166667 -16.375,33.05 -16.375,33.05833333 -16.36666667,33.05833333 -16.36666667,33.06666667 -16.36666667,33.075 -16.35833333,33.075 -16.35833333,33.08333333 -16.35,33.08333333 -16.34166667,33.08333333 -16.34166667,33.09166667 -16.33333333,33.09166667 -16.33333333,33.1 -16.325,33.1 -16.31666667,33.1 -16.30833333,33.1 -16.3,33.1 -16.3,33.09166667 -16.29166667,33.09166667 -16.28333333,33.09166667 -16.28333333,33.08333333 -16.28333333,33.075 -16.28333333,33.06666667 -16.28333333,33.05833333 -16.29166667,33.05833333 -16.3,33.05833333 -16.30833333,33.05833333 -16.31666667,33.05833333 -16.31666667,33.05 -16.325,33.05 -16.33333333,33.05 -16.33333333,33.04166667 -16.34166667,33.04166667 -16.34166667,33.03333333 -16.35,33.03333333 -16.35,33.025 -16.35833333,33.025 -16.36666667,33.025</coordinates></LinearRing></outerBoundaryIs><innerBoundaryIs><LinearRing><coordinates>-16.325,33.08333333 -16.31666667,33.08333333 -16.31666667,33.09166667 -16.325,33.09166667 -16.325,33.08333333</coordinates></LinearRing></innerBoundaryIs></Polygon></MultiGeometry>
  </Placemark>
</Folder>
</Document></kml>
