# Supplementary material for: Species conservation profiles of endemic spiders (Araneae) from Madeira and Selvagens archipelagos, Portugal
Source: Biodivers Data J. 2017 Oct 18;(5):e20810. doi: 10.3897/BDJ.5.e20810 (PMC5665005; doi:10.3897/BDJ.5.e20810)
Supplement: Supplementary material 33 — Distribution of Misumena nigromaculata Denis, 1963 [file bdj-05-e20810-s033.kml]

<?xml version="1.0" encoding="UTF-8"?>
<kml xmlns="http://earth.google.com/kml/2.2">
<Document>
<name></name>
<description><![CDATA[]]></description>

<Style id="1">
<LineStyle>
<width>1</width>
<color>ffffffff</color>
</LineStyle>
<PolyStyle>
<color>7fffffff</color>
<fill>1</fill>
</PolyStyle>
</Style>

<Placemark>
<name>R Polygon</name>
<description><![CDATA[]]></description>
<styleUrl>#1</styleUrl>
<visibility>1</visibility>
<MultiGeometry>
<Polygon>
<outerBoundaryIs>
<LinearRing>
<coordinates>
-16.7166716629512,32.7455112269447
-16.7166082390316,32.7455092136212
-16.7165450704977,32.7455031817576
-16.7164824117069,32.745493155642
-16.7164205149641,32.7454791756461
-16.7163596295056,32.7454612980625
-16.7163000004956,32.7454395948777
-16.7162418680392,32.745414153483
-16.7161854662151,32.7453850763218
-16.7161310221338,32.7453524804776
-16.7160787550222,32.7453164972023
-16.7160288753416,32.7452772713878
-16.7159815839398,32.7452349609828
-16.7159370712426,32.7451897363563
-16.715895516487,32.7451417796118
-16.7158570869992,32.7450912838543
-16.7158219375213,32.7450384524123
-16.7157902095878,32.7449834980195
-16.7157620309559,32.7449266419577
-16.715737515091,32.7448681131663
-16.7157167607098,32.7448081473201
-16.7156998513829,32.7447469858802
-16.7156868551982,32.7446848751224
-16.7156778244868,32.7446220651446
-16.7156727956121,32.7445588088606
-16.7156717888236,32.7444953609809
-16.7156748081753,32.7444319769879
-16.7156818415094,32.7443689121065
-16.715692860505,32.7443064202767
-16.7157078207927,32.744244753131
-16.7157266621325,32.7441841589814
-16.7157493086571,32.744124881819
-16.715775669177,32.7440671603321
-16.7158056375475,32.7440112269447
-16.7158390930966,32.7439573068809
-16.7158759011107,32.7439056172576
-16.7159159133769,32.7438563662108
-16.7159589687799,32.743809752057
-16.7160048939507,32.7437659624951
-16.716053503965,32.74372517385
-16.7161046030874,32.7436875503633
-16.7161579855597,32.7436532435315
-16.7162134364295,32.7436223914961
-16.7162707324158,32.7435951184873
-16.7163296428079,32.7435715343239
-16.7163899303944,32.7435517339711
-16.7164513524185,32.7435357971578
-16.7165136615553,32.7435237880561
-16.7165766069079,32.7435157550222
-16.7166399350178,32.7435117304023
-16.7167033908847,32.7435117304023
-16.7167667189946,32.7435157550222
-16.7168296643472,32.7435237880561
-16.716891973484,32.7435357971578
-16.7169533955081,32.7435517339711
-16.7170136830946,32.7435715343239
-16.7170725934867,32.7435951184873
-16.717129889473,32.7436223914961
-16.7171853403428,32.7436532435315
-16.7172387228151,32.7436875503633
-16.7172898219375,32.74372517385
-16.7173384319518,32.7437659624951
-16.7173843571226,32.743809752057
-16.7174274125256,32.7438563662108
-16.7174674247918,32.7439056172576
-16.7175042328059,32.7439573068809
-16.717537688355,32.7440112269447
-16.7175676567255,32.7440671603321
-16.7175940172454,32.744124881819
-16.71761666377,32.7441841589814
-16.7176355051098,32.744244753131
-16.7176504653975,32.7443064202767
-16.7176614843931,32.7443689121065
-16.7176685177272,32.7444319769879
-16.7176715370789,32.7444953609809
-16.7176705302904,32.7445588088606
-16.7176655014157,32.7446220651446
-16.7176564707043,32.7446848751224
-16.7176434745196,32.7447469858802
-16.7176265651927,32.7448081473201
-16.7176058108115,32.7448681131663
-16.7175812949466,32.7449266419577
-16.7175531163147,32.7449834980195
-16.7175213883812,32.7450384524123
-16.7174862389033,32.7450912838543
-16.7174478094155,32.7451417796118
-16.7174062546599,32.7451897363563
-16.7173617419627,32.7452349609828
-16.7173144505609,32.7452772713878
-16.7172645708803,32.7453164972023
-16.7172123037687,32.7453524804776
-16.7171578596874,32.7453850763218
-16.7171014578633,32.745414153483
-16.7170433254069,32.7454395948777
-16.7169836963969,32.7454612980625
-16.7169228109384,32.7454791756461
-16.7168609141956,32.745493155642
-16.7167982554048,32.7455031817576
-16.7167350868709,32.7455092136212
-16.7166716629512,32.7455112269447
</coordinates>
</LinearRing>
</outerBoundaryIs>
</Polygon>
<Polygon>
<outerBoundaryIs>
<LinearRing>
<coordinates>
-16.9050548266961,32.6817675926811
-16.9044205874995,32.6817474594459
-16.9037889021603,32.6816871408094
-16.9031623142525,32.6815868796538
-16.9025433468243,32.6814470796951
-16.9019344922391,32.6812683038585
-16.9013382021395,32.6810512720113
-16.9007568775752,32.680796858064
-16.9001928593351,32.6805060864518
-16.8996484185215,32.6801801280094
-16.8991257474055,32.6798202952564
-16.8986269505992,32.6794280371123
-16.8981540365813,32.6790049330622
-16.8977089096095,32.6785526867967
-16.8972933620532,32.678073119352
-16.8969090671756,32.6775681617768
-16.8965575723966,32.6770398473572
-16.8962402930616,32.6764903034289
-16.8959585067425,32.6759217428112
-16.8957133480934,32.6753364548971
-16.8955058042816,32.6747367964344
-16.8953367110128,32.6741251820362
-16.895206749166,32.6735040744578
-16.8951164420515,32.6728759746801
-16.8950661533042,32.6722434118394
-16.8950560854193,32.6716089330428
-16.8950862789366,32.6709750931126
-16.8951566122773,32.6703444442984
-16.8952668022339,32.6697195260005
-16.8954164051105,32.6691028545442
-16.8956048185089,32.668496913048
-16.895831283755,32.6679041414242
-16.8960948889532,32.6673269265551
-16.8963945726582,32.6667675926811
-16.8967291281497,32.6662283920425
-16.8970972082908,32.6657114958098
-16.8974973309525,32.6652189853417
-16.8979278849823,32.6647528438041
-16.8983871366909,32.6643149481844
-16.8988732368339,32.6639070617337
-16.8993842280575,32.6635308268668
-16.8999180527803,32.6631877585488
-16.9004725614788,32.6628792381946
-16.901045521342,32.6626065081068
-16.9016346252628,32.6623706664733
-16.9022375011277,32.662172662945
-16.9028517213682,32.6620132948123
-16.9034748127363,32.6618932037944
-16.904104266263,32.6618128734554
-16.9047375473611,32.6617726272573
-16.9053721060311,32.6617726272573
-16.9060053871291,32.6618128734554
-16.9066348406558,32.6618932037944
-16.9072579320239,32.6620132948123
-16.9078721522645,32.662172662945
-16.9084750281293,32.6623706664733
-16.9090641320501,32.6626065081068
-16.9096370919134,32.6628792381946
-16.9101916006118,32.6631877585488
-16.9107254253347,32.6635308268668
-16.9112364165583,32.6639070617337
-16.9117225167012,32.6643149481844
-16.9121817684099,32.6647528438041
-16.9126123224396,32.6652189853417
-16.9130124451014,32.6657114958098
-16.9133805252424,32.6662283920425
-16.9137150807339,32.6667675926811
-16.914014764439,32.6673269265551
-16.9142783696371,32.6679041414242
-16.9145048348832,32.668496913048
-16.9146932482817,32.6691028545442
-16.9148428511582,32.6697195260005
-16.9149530411149,32.6703444442984
-16.9150233744556,32.6709750931126
-16.9150535679728,32.6716089330428
-16.9150435000879,32.6722434118394
-16.9149932113407,32.6728759746801
-16.9149029042262,32.6735040744578
-16.9147729423793,32.6741251820362
-16.9146038491105,32.6747367964344
-16.9143963052987,32.6753364548971
-16.9141511466496,32.6759217428112
-16.9138693603306,32.6764903034289
-16.9135520809956,32.6770398473572
-16.9132005862166,32.6775681617768
-16.912816291339,32.678073119352
-16.9124007437827,32.6785526867967
-16.9119556168109,32.6790049330622
-16.9114827027929,32.6794280371123
-16.9109839059866,32.6798202952564
-16.9104612348706,32.6801801280094
-16.9099167940571,32.6805060864518
-16.909352775817,32.680796858064
-16.9087714512527,32.6810512720113
-16.9081751611531,32.6812683038585
-16.9075663065679,32.6814470796951
-16.9069473391397,32.6815868796538
-16.9063207512318,32.6816871408094
-16.9056890658926,32.6817474594459
-16.9050548266961,32.6817675926811
</coordinates>
</LinearRing>
</outerBoundaryIs>
</Polygon>
</MultiGeometry>
</Placemark>
</Document>
</kml>
