# Supplementary material for: Species conservation profiles of endemic spiders (Araneae) from Madeira and Selvagens archipelagos, Portugal
Source: Biodivers Data J. 2017 Oct 18;(5):e20810. doi: 10.3897/BDJ.5.e20810 (PMC5665005; doi:10.3897/BDJ.5.e20810)
Supplement: Supplementary material 34 — Distribution of Oecobius minor Kulczynski, 1909 [file bdj-05-e20810-s034.kml]

<?xml version="1.0" encoding="UTF-8"?>
<kml xmlns="http://earth.google.com/kml/2.2">
<Document>
<name></name>
<description><![CDATA[]]></description>

<Style id="1">
<LineStyle>
<width>1</width>
<color>ffffffff</color>
</LineStyle>
<PolyStyle>
<color>7fffffff</color>
<fill>1</fill>
</PolyStyle>
</Style>

<Placemark>
<name>R Polygon</name>
<description><![CDATA[]]></description>
<styleUrl>#1</styleUrl>
<visibility>1</visibility>
<MultiGeometry>
<Polygon>
<outerBoundaryIs>
<LinearRing>
<coordinates>
-16.8538930219173,32.7632969971826
-16.8532587827207,32.7632768639473
-16.8526270973816,32.7632165453109
-16.8520005094737,32.7631162841552
-16.8513815420455,32.7629764841965
-16.8507726874603,32.76279770836
-16.8501763973607,32.7625806765127
-16.8495950727964,32.7623262625654
-16.8490310545563,32.7620354909533
-16.8484866137427,32.7617095325109
-16.8479639426267,32.7613496997579
-16.8474651458204,32.7609574416137
-16.8469922318025,32.7605343375636
-16.8465471048307,32.7600820912981
-16.8461315572744,32.7596025238534
-16.8457472623968,32.7590975662783
-16.8453957676178,32.7585692518587
-16.8450784882828,32.7580197079303
-16.8447967019637,32.7574511473126
-16.8445515433146,32.7568658593985
-16.8443439995029,32.7562662009358
-16.8441749062341,32.7556545865376
-16.8440449443872,32.7550334789592
-16.8439546372727,32.7544053791816
-16.8439043485255,32.7537728163408
-16.8438942806406,32.7531383375442
-16.8439244741578,32.752504497614
-16.8439948074985,32.7518738487998
-16.8441049974551,32.7512489305019
-16.8442546003317,32.7506322590457
-16.8444430137301,32.7500263175494
-16.8446694789762,32.7494335459256
-16.8449330841744,32.7488563310565
-16.8452327678794,32.7482969971825
-16.8455673233709,32.7477577965439
-16.845935403512,32.7472409003112
-16.8463355261737,32.7467483898431
-16.8467660802035,32.7462822483055
-16.8472253319121,32.7458443526858
-16.8477114320551,32.7454364662351
-16.8482224232787,32.7450602313683
-16.8487562480016,32.7447171630502
-16.8493107567,32.744408642696
-16.8498837165632,32.7441359126082
-16.850472820484,32.7439000709747
-16.8510756963489,32.7437020674464
-16.8516899165894,32.7435426993137
-16.8523130079576,32.7434226082958
-16.8529424614842,32.7433422779568
-16.8535757425823,32.7433020317587
-16.8542103012523,32.7433020317587
-16.8548435823503,32.7433422779568
-16.855473035877,32.7434226082958
-16.8560961272452,32.7435426993137
-16.8567103474857,32.7437020674464
-16.8573132233505,32.7439000709747
-16.8579023272714,32.7441359126082
-16.8584752871346,32.744408642696
-16.859029795833,32.7447171630502
-16.8595636205559,32.7450602313683
-16.8600746117795,32.7454364662351
-16.8605607119225,32.7458443526858
-16.8610199636311,32.7462822483055
-16.8614505176608,32.7467483898431
-16.8618506403226,32.7472409003112
-16.8622187204636,32.7477577965439
-16.8625532759551,32.7482969971825
-16.8628529596602,32.7488563310565
-16.8631165648583,32.7494335459256
-16.8633430301044,32.7500263175494
-16.8635314435029,32.7506322590457
-16.8636810463794,32.7512489305019
-16.8637912363361,32.7518738487998
-16.8638615696768,32.752504497614
-16.863891763194,32.7531383375442
-16.8638816953091,32.7537728163408
-16.8638314065619,32.7544053791816
-16.8637410994474,32.7550334789592
-16.8636111376005,32.7556545865376
-16.8634420443317,32.7562662009358
-16.8632345005199,32.7568658593985
-16.8629893418708,32.7574511473126
-16.8627075555518,32.7580197079303
-16.8623902762168,32.7585692518587
-16.8620387814378,32.7590975662783
-16.8616544865602,32.7596025238534
-16.8612389390039,32.7600820912981
-16.8607938120321,32.7605343375636
-16.8603208980142,32.7609574416137
-16.8598221012078,32.7613496997579
-16.8592994300918,32.7617095325109
-16.8587549892783,32.7620354909533
-16.8581909710382,32.7623262625654
-16.8576096464739,32.7625806765127
-16.8570133563743,32.76279770836
-16.8564045017891,32.7629764841965
-16.8557855343609,32.7631162841552
-16.855158946453,32.7632165453109
-16.8545272611139,32.7632768639473
-16.8538930219173,32.7632969971826
</coordinates>
</LinearRing>
</outerBoundaryIs>
</Polygon>
<Polygon>
<outerBoundaryIs>
<LinearRing>
<coordinates>
-16.9430733209489,32.8584783922089
-16.9367309289833,32.858277059856
-16.9304140755915,32.8576738734919
-16.9241481965129,32.8566712619351
-16.9179585222308,32.8552732623485
-16.9118699763791,32.8534855039829
-16.9059070753829,32.8513151855105
-16.90009382974,32.8487710460375
-16.8944536473389,32.8458633299158
-16.8890092392034,32.842603745492
-16.8837825280434,32.839005417962
-16.8787945599803,32.8350828365207
-16.8740654198007,32.8308517960194
-16.8696141500832,32.8263293333646
-16.8654586745197,32.8215336589173
-16.8616157257439,32.816484083166
-16.858100777954,32.8112009389699
-16.8549279846042,32.8057054996861
-16.8521101214135,32.800019893509
-16.8496585349224,32.794167014368
-16.8475830968045,32.7881704297417
-16.8458921641166,32.7820542857598
-16.8445925456477,32.7758432099755
-16.8436894745028,32.7695622121989
-16.8431865870306,32.7632365837912
-16.8430859081815,32.7568917958254
-16.8433878433537,32.7505533965232
-16.8440911767608,32.7442469083815
-16.8451930763274,32.7379977254023
-16.8466891050929,32.7318310108398
-16.8485732390774,32.7257715958771
-16.8508378915385,32.7198438796395
-16.8534739435198,32.7140717309483
-16.8564707805705,32.7084783922089
-16.8598163354854,32.7030863858222
-16.8634971368958,32.6979174234951
-16.8674983635135,32.6929923188143
-16.871803903811,32.6883309034382
-16.8763964208973,32.6839519472413
-16.8812574223269,32.6798730827346
-16.8863673345626,32.6761107340659
-16.8917055817916,32.6726800508854
-16.8972506687762,32.6695948473434
-16.9029802674082,32.6668675464656
-16.9088713066163,32.6645091301303
-16.9149000652648,32.6625290948474
-16.9210422676703,32.6609354135203
-16.9272731813516,32.6597345033412
-16.9335677166185,32.6589311999515
-16.9399005275991,32.6585287379705
-16.9462461142987,32.6585287379705
-16.9525789252793,32.6589311999515
-16.9588734605462,32.6597345033412
-16.9651043742276,32.6609354135203
-16.9712465766331,32.6625290948474
-16.9772753352815,32.6645091301303
-16.9831663744896,32.6668675464656
-16.9888959731217,32.6695948473434
-16.9944410601063,32.6726800508854
-16.9997793073352,32.6761107340659
-17.004889219571,32.6798730827346
-17.0097502210005,32.6839519472413
-17.0143427380868,32.6883309034382
-17.0186482783843,32.6929923188143
-17.022649505002,32.6979174234951
-17.0263303064124,32.7030863858222
-17.0296758613274,32.7084783922089
-17.032672698378,32.7140717309483
-17.0353087503594,32.7198438796395
-17.0375734028204,32.7257715958771
-17.0394575368049,32.7318310108398
-17.0409535655704,32.7379977254023
-17.042055465137,32.7442469083815
-17.0427587985441,32.7505533965232
-17.0430607337163,32.7568917958254
-17.0429600548672,32.7632365837912
-17.042457167395,32.7695622121989
-17.0415540962501,32.7758432099755
-17.0402544777813,32.7820542857598
-17.0385635450933,32.7881704297417
-17.0364881069754,32.794167014368
-17.0340365204844,32.800019893509
-17.0312186572937,32.8057054996861
-17.0280458639439,32.8112009389699
-17.0245309161539,32.816484083166
-17.0206879673781,32.8215336589173
-17.0165324918147,32.8263293333646
-17.0120812220971,32.8308517960194
-17.0073520819176,32.8350828365207
-17.0023641138544,32.839005417962
-16.9971374026945,32.842603745492
-16.991692994559,32.8458633299158
-16.9860528121578,32.8487710460375
-16.9802395665149,32.8513151855105
-16.9742766655188,32.8534855039829
-16.968188119667,32.8552732623485
-16.961998445385,32.8566712619351
-16.9557325663063,32.8576738734919
-16.9494157129146,32.858277059856
-16.9430733209489,32.8584783922089
</coordinates>
</LinearRing>
</outerBoundaryIs>
</Polygon>
</MultiGeometry>
</Placemark>
</Document>
</kml>
