# Supplementary material for: Species conservation profiles of endemic spiders (Araneae) from Madeira and Selvagens archipelagos, Portugal
Source: Biodivers Data J. 2017 Oct 18;(5):e20810. doi: 10.3897/BDJ.5.e20810 (PMC5665005; doi:10.3897/BDJ.5.e20810)
Supplement: Supplementary material 35 — Distribution of Oecobius selvagensis Wunderlich, 1995 [file bdj-05-e20810-s035.kml]

<?xml version="1.0" encoding="UTF-8"?>
<kml xmlns="http://earth.google.com/kml/2.2">
<Document>
<name></name>
<description><![CDATA[]]></description>

<Style id="1">
<LineStyle>
<width>1</width>
<color>ffffffff</color>
</LineStyle>
<PolyStyle>
<color>7fffffff</color>
<fill>1</fill>
</PolyStyle>
</Style>

<Placemark>
<name>R Polygon</name>
<description><![CDATA[]]></description>
<styleUrl>#1</styleUrl>
<visibility>1</visibility>
<MultiGeometry>
<Polygon>
<outerBoundaryIs>
<LinearRing>
<coordinates>
-15.8625,30.1558333333333
-15.8618657608034,30.1558132000981
-15.8612340754643,30.1557528814616
-15.8606074875564,30.155652620306
-15.8599885201282,30.1555128203473
-15.859379665543,30.1553340445107
-15.8587833754434,30.1551170126635
-15.8582020508791,30.1548625987162
-15.857638032639,30.154571827104
-15.8570935918254,30.1542458686616
-15.8565709207095,30.1538860359086
-15.8560721239031,30.1534937777645
-15.8555992098852,30.1530706737144
-15.8551540829134,30.1526184274489
-15.8547385353571,30.1521388600042
-15.8543542404795,30.151633902429
-15.8540027457005,30.1511055880094
-15.8536854663655,30.1505560440811
-15.8534036800465,30.1499874834634
-15.8531585213973,30.1494021955492
-15.8529509775856,30.1488025370866
-15.8527818843168,30.1481909226884
-15.8526519224699,30.14756981511
-15.8525616153554,30.1469417153323
-15.8525113266082,30.1463091524916
-15.8525012587233,30.145674673695
-15.8525314522405,30.1450408337648
-15.8526017855812,30.1444101849506
-15.8527119755379,30.1437852666527
-15.8528615784144,30.1431685951964
-15.8530499918129,30.1425626537002
-15.853276457059,30.1419698820764
-15.8535400622571,30.1413926672073
-15.8538397459622,30.1408333333333
-15.8541743014537,30.1402941326947
-15.8545423815947,30.139777236462
-15.8549425042565,30.1392847259939
-15.8553730582862,30.1388185844563
-15.8558323099948,30.1383806888366
-15.8563184101378,30.1379728023859
-15.8568294013614,30.137596567519
-15.8573632260843,30.137253499201
-15.8579177347827,30.1369449788468
-15.8584906946459,30.136672248759
-15.8590797985667,30.1364364071255
-15.8596826744316,30.1362384035972
-15.8602968946721,30.1360790354645
-15.8609199860403,30.1359589444466
-15.861549439567,30.1358786141076
-15.862182720665,30.1358383679095
-15.862817279335,30.1358383679095
-15.863450560433,30.1358786141076
-15.8640800139597,30.1359589444466
-15.8647031053279,30.1360790354645
-15.8653173255684,30.1362384035972
-15.8659202014333,30.1364364071255
-15.8665093053541,30.136672248759
-15.8670822652173,30.1369449788468
-15.8676367739157,30.137253499201
-15.8681705986386,30.137596567519
-15.8686815898622,30.1379728023859
-15.8691676900052,30.1383806888366
-15.8696269417138,30.1388185844563
-15.8700574957435,30.1392847259939
-15.8704576184053,30.139777236462
-15.8708256985463,30.1402941326947
-15.8711602540378,30.1408333333333
-15.8714599377429,30.1413926672073
-15.871723542941,30.1419698820764
-15.8719500081871,30.1425626537002
-15.8721384215856,30.1431685951964
-15.8722880244621,30.1437852666527
-15.8723982144188,30.1444101849506
-15.8724685477595,30.1450408337648
-15.8724987412767,30.145674673695
-15.8724886733918,30.1463091524916
-15.8724383846446,30.1469417153323
-15.8723480775301,30.14756981511
-15.8722181156832,30.1481909226884
-15.8720490224144,30.1488025370866
-15.8718414786027,30.1494021955492
-15.8715963199535,30.1499874834634
-15.8713145336345,30.1505560440811
-15.8709972542995,30.1511055880094
-15.8706457595205,30.151633902429
-15.8702614646429,30.1521388600042
-15.8698459170866,30.1526184274489
-15.8694007901148,30.1530706737144
-15.8689278760969,30.1534937777645
-15.8684290792905,30.1538860359086
-15.8679064081746,30.1542458686616
-15.867361967361,30.154571827104
-15.8667979491209,30.1548625987162
-15.8662166245566,30.1551170126635
-15.865620334457,30.1553340445107
-15.8650114798718,30.1555128203473
-15.8643925124436,30.155652620306
-15.8637659245357,30.1557528814616
-15.8631342391966,30.1558132000981
-15.8625,30.1558333333333
</coordinates>
</LinearRing>
</outerBoundaryIs>
</Polygon>
<Polygon>
<outerBoundaryIs>
<LinearRing>
<coordinates>
-15.8625,30.1558333333333
-15.8618657608034,30.1558132000981
-15.8612340754643,30.1557528814616
-15.8606074875564,30.155652620306
-15.8599885201282,30.1555128203473
-15.859379665543,30.1553340445107
-15.8587833754434,30.1551170126635
-15.8582020508791,30.1548625987162
-15.857638032639,30.154571827104
-15.8570935918254,30.1542458686616
-15.8565709207095,30.1538860359086
-15.8560721239031,30.1534937777645
-15.8555992098852,30.1530706737144
-15.8551540829134,30.1526184274489
-15.8547385353571,30.1521388600042
-15.8543542404795,30.151633902429
-15.8540027457005,30.1511055880094
-15.8536854663655,30.1505560440811
-15.8534036800465,30.1499874834634
-15.8531585213973,30.1494021955492
-15.8529509775856,30.1488025370866
-15.8527818843168,30.1481909226884
-15.8526519224699,30.14756981511
-15.8525616153554,30.1469417153323
-15.8525113266082,30.1463091524916
-15.8525012587233,30.145674673695
-15.8525314522405,30.1450408337648
-15.8526017855812,30.1444101849506
-15.8527119755379,30.1437852666527
-15.8528615784144,30.1431685951964
-15.8530499918129,30.1425626537002
-15.853276457059,30.1419698820764
-15.8535400622571,30.1413926672073
-15.8538397459622,30.1408333333333
-15.8541743014537,30.1402941326947
-15.8545423815947,30.139777236462
-15.8549425042565,30.1392847259939
-15.8553730582862,30.1388185844563
-15.8558323099948,30.1383806888366
-15.8563184101378,30.1379728023859
-15.8568294013614,30.137596567519
-15.8573632260843,30.137253499201
-15.8579177347827,30.1369449788468
-15.8584906946459,30.136672248759
-15.8590797985667,30.1364364071255
-15.8596826744316,30.1362384035972
-15.8602968946721,30.1360790354645
-15.8609199860403,30.1359589444466
-15.861549439567,30.1358786141076
-15.862182720665,30.1358383679095
-15.862817279335,30.1358383679095
-15.863450560433,30.1358786141076
-15.8640800139597,30.1359589444466
-15.8647031053279,30.1360790354645
-15.8653173255684,30.1362384035972
-15.8659202014333,30.1364364071255
-15.8665093053541,30.136672248759
-15.8670822652173,30.1369449788468
-15.8676367739157,30.137253499201
-15.8681705986386,30.137596567519
-15.8686815898622,30.1379728023859
-15.8691676900052,30.1383806888366
-15.8696269417138,30.1388185844563
-15.8700574957435,30.1392847259939
-15.8704576184053,30.139777236462
-15.8708256985463,30.1402941326947
-15.8711602540378,30.1408333333333
-15.8714599377429,30.1413926672073
-15.871723542941,30.1419698820764
-15.8719500081871,30.1425626537002
-15.8721384215856,30.1431685951964
-15.8722880244621,30.1437852666527
-15.8723982144188,30.1444101849506
-15.8724685477595,30.1450408337648
-15.8724987412767,30.145674673695
-15.8724886733918,30.1463091524916
-15.8724383846446,30.1469417153323
-15.8723480775301,30.14756981511
-15.8722181156832,30.1481909226884
-15.8720490224144,30.1488025370866
-15.8718414786027,30.1494021955492
-15.8715963199535,30.1499874834634
-15.8713145336345,30.1505560440811
-15.8709972542995,30.1511055880094
-15.8706457595205,30.151633902429
-15.8702614646429,30.1521388600042
-15.8698459170866,30.1526184274489
-15.8694007901148,30.1530706737144
-15.8689278760969,30.1534937777645
-15.8684290792905,30.1538860359086
-15.8679064081746,30.1542458686616
-15.867361967361,30.154571827104
-15.8667979491209,30.1548625987162
-15.8662166245566,30.1551170126635
-15.865620334457,30.1553340445107
-15.8650114798718,30.1555128203473
-15.8643925124436,30.155652620306
-15.8637659245357,30.1557528814616
-15.8631342391966,30.1558132000981
-15.8625,30.1558333333333
</coordinates>
</LinearRing>
</outerBoundaryIs>
</Polygon>
<Polygon>
<outerBoundaryIs>
<LinearRing>
<coordinates>
-15.8625,30.1558333333333
-15.8618657608034,30.1558132000981
-15.8612340754643,30.1557528814616
-15.8606074875564,30.155652620306
-15.8599885201282,30.1555128203473
-15.859379665543,30.1553340445107
-15.8587833754434,30.1551170126635
-15.8582020508791,30.1548625987162
-15.857638032639,30.154571827104
-15.8570935918254,30.1542458686616
-15.8565709207095,30.1538860359086
-15.8560721239031,30.1534937777645
-15.8555992098852,30.1530706737144
-15.8551540829134,30.1526184274489
-15.8547385353571,30.1521388600042
-15.8543542404795,30.151633902429
-15.8540027457005,30.1511055880094
-15.8536854663655,30.1505560440811
-15.8534036800465,30.1499874834634
-15.8531585213973,30.1494021955492
-15.8529509775856,30.1488025370866
-15.8527818843168,30.1481909226884
-15.8526519224699,30.14756981511
-15.8525616153554,30.1469417153323
-15.8525113266082,30.1463091524916
-15.8525012587233,30.145674673695
-15.8525314522405,30.1450408337648
-15.8526017855812,30.1444101849506
-15.8527119755379,30.1437852666527
-15.8528615784144,30.1431685951964
-15.8530499918129,30.1425626537002
-15.853276457059,30.1419698820764
-15.8535400622571,30.1413926672073
-15.8538397459622,30.1408333333333
-15.8541743014537,30.1402941326947
-15.8545423815947,30.139777236462
-15.8549425042565,30.1392847259939
-15.8553730582862,30.1388185844563
-15.8558323099948,30.1383806888366
-15.8563184101378,30.1379728023859
-15.8568294013614,30.137596567519
-15.8573632260843,30.137253499201
-15.8579177347827,30.1369449788468
-15.8584906946459,30.136672248759
-15.8590797985667,30.1364364071255
-15.8596826744316,30.1362384035972
-15.8602968946721,30.1360790354645
-15.8609199860403,30.1359589444466
-15.861549439567,30.1358786141076
-15.862182720665,30.1358383679095
-15.862817279335,30.1358383679095
-15.863450560433,30.1358786141076
-15.8640800139597,30.1359589444466
-15.8647031053279,30.1360790354645
-15.8653173255684,30.1362384035972
-15.8659202014333,30.1364364071255
-15.8665093053541,30.136672248759
-15.8670822652173,30.1369449788468
-15.8676367739157,30.137253499201
-15.8681705986386,30.137596567519
-15.8686815898622,30.1379728023859
-15.8691676900052,30.1383806888366
-15.8696269417138,30.1388185844563
-15.8700574957435,30.1392847259939
-15.8704576184053,30.139777236462
-15.8708256985463,30.1402941326947
-15.8711602540378,30.1408333333333
-15.8714599377429,30.1413926672073
-15.871723542941,30.1419698820764
-15.8719500081871,30.1425626537002
-15.8721384215856,30.1431685951964
-15.8722880244621,30.1437852666527
-15.8723982144188,30.1444101849506
-15.8724685477595,30.1450408337648
-15.8724987412767,30.145674673695
-15.8724886733918,30.1463091524916
-15.8724383846446,30.1469417153323
-15.8723480775301,30.14756981511
-15.8722181156832,30.1481909226884
-15.8720490224144,30.1488025370866
-15.8718414786027,30.1494021955492
-15.8715963199535,30.1499874834634
-15.8713145336345,30.1505560440811
-15.8709972542995,30.1511055880094
-15.8706457595205,30.151633902429
-15.8702614646429,30.1521388600042
-15.8698459170866,30.1526184274489
-15.8694007901148,30.1530706737144
-15.8689278760969,30.1534937777645
-15.8684290792905,30.1538860359086
-15.8679064081746,30.1542458686616
-15.867361967361,30.154571827104
-15.8667979491209,30.1548625987162
-15.8662166245566,30.1551170126635
-15.865620334457,30.1553340445107
-15.8650114798718,30.1555128203473
-15.8643925124436,30.155652620306
-15.8637659245357,30.1557528814616
-15.8631342391966,30.1558132000981
-15.8625,30.1558333333333
</coordinates>
</LinearRing>
</outerBoundaryIs>
</Polygon>
</MultiGeometry>
</Placemark>
</Document>
</kml>
