# Supplementary material for: Species conservation profiles of endemic spiders (Araneae) from Madeira and Selvagens archipelagos, Portugal
Source: Biodivers Data J. 2017 Oct 18;(5):e20810. doi: 10.3897/BDJ.5.e20810 (PMC5665005; doi:10.3897/BDJ.5.e20810)
Supplement: Supplementary material 38 — Distribution of Philodromus simillimus Denis, 1962 [file bdj-05-e20810-s038.kml]

<?xml version="1.0" encoding="UTF-8"?>
<kml xmlns="http://earth.google.com/kml/2.2">
<Document>
<name></name>
<description><![CDATA[]]></description>

<Style id="1">
<LineStyle>
<width>1</width>
<color>ffffffff</color>
</LineStyle>
<PolyStyle>
<color>7fffffff</color>
<fill>1</fill>
</PolyStyle>
</Style>

<Placemark>
<name>R Polygon</name>
<description><![CDATA[]]></description>
<styleUrl>#1</styleUrl>
<visibility>1</visibility>
<MultiGeometry>
<Polygon>
<outerBoundaryIs>
<LinearRing>
<coordinates>
-16.9430733209489,32.7684783922088
-16.9424390817523,32.7684582589736
-16.9418073964132,32.7683979403372
-16.9411808085053,32.7682976791815
-16.9405618410771,32.7681578792228
-16.9399529864919,32.7679791033863
-16.9393566963923,32.767762071539
-16.938775371828,32.7675076575917
-16.9382113535879,32.7672168859796
-16.9376669127744,32.7668909275372
-16.9371442416584,32.7665310947842
-16.936645444852,32.76613883664
-16.9361725308341,32.7657157325899
-16.9357274038623,32.7652634863244
-16.935311856306,32.7647839188797
-16.9349275614284,32.7642789613046
-16.9345760666494,32.763750646885
-16.9342587873144,32.7632011029566
-16.9339770009954,32.7626325423389
-16.9337318423463,32.7620472544248
-16.9335242985345,32.7614475959621
-16.9333552052657,32.7608359815639
-16.9332252434188,32.7602148739855
-16.9331349363043,32.7595867742079
-16.9330846475571,32.7589542113671
-16.9330745796722,32.7583197325705
-16.9331047731894,32.7576858926403
-16.9331751065301,32.7570552438261
-16.9332852964868,32.7564303255282
-16.9334348993633,32.755813654072
-16.9336233127618,32.7552077125757
-16.9338497780079,32.7546149409519
-16.934113383206,32.7540377260828
-16.9344130669111,32.7534783922088
-16.9347476224026,32.7529391915702
-16.9351157025436,32.7524222953375
-16.9355158252054,32.7519297848694
-16.9359463792351,32.7514636433318
-16.9364056309437,32.7510257477121
-16.9368917310867,32.7506178612614
-16.9374027223103,32.7502416263946
-16.9379365470332,32.7498985580765
-16.9384910557316,32.7495900377223
-16.9390640155948,32.7493173076345
-16.9396531195157,32.749081466001
-16.9402559953805,32.7488834624727
-16.940870215621,32.74872409434
-16.9414933069892,32.7486040033221
-16.9421227605159,32.7485236729831
-16.9427560416139,32.748483426785
-16.9433906002839,32.748483426785
-16.944023881382,32.7485236729831
-16.9446533349086,32.7486040033221
-16.9452764262768,32.74872409434
-16.9458906465173,32.7488834624727
-16.9464935223822,32.749081466001
-16.947082626303,32.7493173076345
-16.9476555861662,32.7495900377223
-16.9482100948646,32.7498985580765
-16.9487439195875,32.7502416263946
-16.9492549108111,32.7506178612614
-16.9497410109541,32.7510257477121
-16.9502002626627,32.7514636433318
-16.9506308166925,32.7519297848694
-16.9510309393542,32.7524222953375
-16.9513990194953,32.7529391915702
-16.9517335749868,32.7534783922088
-16.9520332586918,32.7540377260828
-16.95229686389,32.7546149409519
-16.9525233291361,32.7552077125757
-16.9527117425345,32.755813654072
-16.9528613454111,32.7564303255282
-16.9529715353677,32.7570552438261
-16.9530418687084,32.7576858926403
-16.9530720622257,32.7583197325705
-16.9530619943407,32.7589542113671
-16.9530117055935,32.7595867742079
-16.952921398479,32.7602148739855
-16.9527914366321,32.7608359815639
-16.9526223433634,32.7614475959621
-16.9524147995516,32.7620472544248
-16.9521696409025,32.7626325423389
-16.9518878545834,32.7632011029566
-16.9515705752484,32.763750646885
-16.9512190804694,32.7642789613046
-16.9508347855918,32.7647839188797
-16.9504192380355,32.7652634863244
-16.9499741110637,32.7657157325899
-16.9495011970458,32.76613883664
-16.9490024002395,32.7665310947842
-16.9484797291235,32.7668909275372
-16.9479352883099,32.7672168859796
-16.9473712700698,32.7675076575917
-16.9467899455055,32.767762071539
-16.9461936554059,32.7679791033863
-16.9455848008207,32.7681578792228
-16.9449658333925,32.7682976791815
-16.9443392454846,32.7683979403372
-16.9437075601455,32.7684582589736
-16.9430733209489,32.7684783922088
</coordinates>
</LinearRing>
</outerBoundaryIs>
</Polygon>
</MultiGeometry>
</Placemark>
</Document>
</kml>
