# Supplementary material for: Species conservation profiles of endemic spiders (Araneae) from Madeira and Selvagens archipelagos, Portugal
Source: Biodivers Data J. 2017 Oct 18;(5):e20810. doi: 10.3897/BDJ.5.e20810 (PMC5665005; doi:10.3897/BDJ.5.e20810)
Supplement: Supplementary material 39 — Distribution of Pholcus dentatus Wunderlich, 1995 [file bdj-05-e20810-s039.kml]

<?xml version="1.0" encoding="UTF-8"?>
<kml xmlns="http://earth.google.com/kml/2.2">
<Document>
<name></name>
<description><![CDATA[]]></description>

<Style id="1">
<LineStyle>
<width>1</width>
<color>ffffffff</color>
</LineStyle>
<PolyStyle>
<color>7fffffff</color>
<fill>1</fill>
</PolyStyle>
</Style>

<Placemark>
<name>R Polygon</name>
<description><![CDATA[]]></description>
<styleUrl>#1</styleUrl>
<visibility>1</visibility>
<MultiGeometry>
<Polygon>
<outerBoundaryIs>
<LinearRing>
<coordinates>
-16.8839337112567,32.8092179994966
-16.8832994720601,32.8091978662613
-16.8826677867209,32.8091375476249
-16.8820411988131,32.8090372864692
-16.8814222313849,32.8088974865106
-16.8808133767997,32.808718710674
-16.8802170867001,32.8085016788268
-16.8796357621358,32.8082472648795
-16.8790717438957,32.8079564932673
-16.8785273030821,32.8076305348249
-16.8780046319661,32.8072707020719
-16.8775058351598,32.8068784439278
-16.8770329211419,32.8064553398777
-16.8765877941701,32.8060030936122
-16.8761722466138,32.8055235261674
-16.8757879517362,32.8050185685923
-16.8754364569572,32.8044902541727
-16.8751191776222,32.8039407102443
-16.8748373913031,32.8033721496266
-16.874592232654,32.8027868617125
-16.8743846888422,32.8021872032499
-16.8742155955734,32.8015755888517
-16.8740856337266,32.8009544812733
-16.8739953266121,32.8003263814956
-16.8739450378649,32.7996938186548
-16.8739349699799,32.7990593398583
-16.8739651634972,32.798425499928
-16.8740354968379,32.7977948511139
-16.8741456867945,32.797169932816
-16.8742952896711,32.7965532613597
-16.8744837030695,32.7959473198634
-16.8747101683156,32.7953545482397
-16.8749737735138,32.7947773333705
-16.8752734572188,32.7942179994966
-16.8756080127103,32.7936787988579
-16.8759760928514,32.7931619026252
-16.8763762155131,32.7926693921572
-16.8768067695429,32.7922032506195
-16.8772660212515,32.7917653549998
-16.8777521213945,32.7913574685492
-16.8782631126181,32.7909812336823
-16.878796937341,32.7906381653643
-16.8793514460394,32.7903296450101
-16.8799244059026,32.7900569149223
-16.8805135098234,32.7898210732887
-16.8811163856883,32.7896230697605
-16.8817306059288,32.7894637016278
-16.882353697297,32.7893436106098
-16.8829831508236,32.7892632802709
-16.8836164319217,32.7892230340728
-16.8842509905917,32.7892230340728
-16.8848842716897,32.7892632802709
-16.8855137252164,32.7893436106098
-16.8861368165845,32.7894637016278
-16.8867510368251,32.7896230697605
-16.8873539126899,32.7898210732887
-16.8879430166108,32.7900569149223
-16.888515976474,32.7903296450101
-16.8890704851724,32.7906381653643
-16.8896043098953,32.7909812336823
-16.8901153011189,32.7913574685492
-16.8906014012618,32.7917653549998
-16.8910606529705,32.7922032506195
-16.8914912070002,32.7926693921572
-16.891891329662,32.7931619026252
-16.892259409803,32.7936787988579
-16.8925939652945,32.7942179994966
-16.8928936489996,32.7947773333705
-16.8931572541977,32.7953545482397
-16.8933837194438,32.7959473198634
-16.8935721328423,32.7965532613597
-16.8937217357188,32.797169932816
-16.8938319256755,32.7977948511139
-16.8939022590162,32.798425499928
-16.8939324525334,32.7990593398583
-16.8939223846485,32.7996938186548
-16.8938720959013,32.8003263814956
-16.8937817887868,32.8009544812733
-16.8936518269399,32.8015755888517
-16.8934827336711,32.8021872032499
-16.8932751898593,32.8027868617125
-16.8930300312102,32.8033721496266
-16.8927482448912,32.8039407102443
-16.8924309655562,32.8044902541727
-16.8920794707772,32.8050185685923
-16.8916951758996,32.8055235261674
-16.8912796283433,32.8060030936122
-16.8908345013715,32.8064553398777
-16.8903615873535,32.8068784439278
-16.8898627905472,32.8072707020719
-16.8893401194312,32.8076305348249
-16.8887956786177,32.8079564932673
-16.8882316603776,32.8082472648795
-16.8876503358133,32.8085016788268
-16.8870540457137,32.808718710674
-16.8864451911285,32.8088974865106
-16.8858262237003,32.8090372864692
-16.8851996357924,32.8091375476249
-16.8845679504532,32.8091978662613
-16.8839337112567,32.8092179994966
</coordinates>
</LinearRing>
</outerBoundaryIs>
</Polygon>
<Polygon>
<outerBoundaryIs>
<LinearRing>
<coordinates>
-17.1576840400777,32.860927997653
-17.1570498008812,32.8609078644177
-17.156418115542,32.8608475457813
-17.1557915276341,32.8607472846256
-17.1551725602059,32.8606074846669
-17.1545637056207,32.8604287088304
-17.1539674155211,32.8602116769831
-17.1533860909568,32.8599572630358
-17.1528220727167,32.8596664914237
-17.1522776319032,32.8593405329813
-17.1517549607872,32.8589807002283
-17.1512561639809,32.8585884420841
-17.1507832499629,32.858165338034
-17.1503381229911,32.8577130917685
-17.1499225754348,32.8572335243238
-17.1495382805572,32.8567285667487
-17.1491867857782,32.8562002523291
-17.1488695064432,32.8556507084007
-17.1485877201242,32.855082147783
-17.1483425614751,32.8544968598689
-17.1481350176633,32.8538972014062
-17.1479659243945,32.8532855870081
-17.1478359625476,32.8526644794296
-17.1477456554331,32.852036379652
-17.1476953666859,32.8514038168112
-17.147685298801,32.8507693380146
-17.1477154923182,32.8501354980844
-17.1477858256589,32.8495048492702
-17.1478960156156,32.8488799309723
-17.1480456184921,32.8482632595161
-17.1482340318906,32.8476573180198
-17.1484604971367,32.847064546396
-17.1487241023348,32.8464873315269
-17.1490237860399,32.845927997653
-17.1493583415314,32.8453887970143
-17.1497264216724,32.8448719007816
-17.1501265443342,32.8443793903135
-17.1505570983639,32.8439132487759
-17.1510163500726,32.8434753531562
-17.1515024502155,32.8430674667055
-17.1520134414391,32.8426912318387
-17.152547266162,32.8423481635206
-17.1531017748604,32.8420396431664
-17.1536747347237,32.8417669130786
-17.1542638386445,32.8415310714451
-17.1548667145093,32.8413330679168
-17.1554809347499,32.8411736997841
-17.156104026118,32.8410536087662
-17.1567334796447,32.8409732784272
-17.1573667607427,32.8409330322291
-17.1580013194127,32.8409330322291
-17.1586346005108,32.8409732784272
-17.1592640540375,32.8410536087662
-17.1598871454056,32.8411736997841
-17.1605013656461,32.8413330679168
-17.161104241511,32.8415310714451
-17.1616933454318,32.8417669130786
-17.162266305295,32.8420396431664
-17.1628208139935,32.8423481635206
-17.1633546387163,32.8426912318387
-17.1638656299399,32.8430674667055
-17.1643517300829,32.8434753531562
-17.1648109817915,32.8439132487759
-17.1652415358213,32.8443793903135
-17.165641658483,32.8448719007816
-17.1660097386241,32.8453887970143
-17.1663442941156,32.845927997653
-17.1666439778206,32.8464873315269
-17.1669075830188,32.847064546396
-17.1671340482649,32.8476573180198
-17.1673224616633,32.8482632595161
-17.1674720645399,32.8488799309723
-17.1675822544965,32.8495048492702
-17.1676525878372,32.8501354980844
-17.1676827813545,32.8507693380146
-17.1676727134696,32.8514038168112
-17.1676224247223,32.852036379652
-17.1675321176078,32.8526644794296
-17.167402155761,32.8532855870081
-17.1672330624922,32.8538972014062
-17.1670255186804,32.8544968598689
-17.1667803600313,32.855082147783
-17.1664985737122,32.8556507084007
-17.1661812943772,32.8562002523291
-17.1658297995982,32.8567285667487
-17.1654455047206,32.8572335243238
-17.1650299571643,32.8577130917685
-17.1645848301925,32.858165338034
-17.1641119161746,32.8585884420841
-17.1636131193683,32.8589807002283
-17.1630904482523,32.8593405329813
-17.1625460074387,32.8596664914237
-17.1619819891986,32.8599572630358
-17.1614006646343,32.8602116769831
-17.1608043745347,32.8604287088304
-17.1601955199495,32.8606074846669
-17.1595765525213,32.8607472846256
-17.1589499646135,32.8608475457813
-17.1583182792743,32.8609078644177
-17.1576840400777,32.860927997653
</coordinates>
</LinearRing>
</outerBoundaryIs>
</Polygon>
</MultiGeometry>
</Placemark>
</Document>
</kml>
