# Supplementary material for: Species conservation profiles of endemic spiders (Araneae) from Madeira and Selvagens archipelagos, Portugal
Source: Biodivers Data J. 2017 Oct 18;(5):e20810. doi: 10.3897/BDJ.5.e20810 (PMC5665005; doi:10.3897/BDJ.5.e20810)
Supplement: Supplementary material 41 — Distribution of Pholcus magnus Wunderlich, 1987 [file bdj-05-e20810-s041.kml]

<?xml version="1.0" encoding="UTF-8"?>
<kml xmlns="http://earth.google.com/kml/2.2">
<Document>
<name></name>
<description><![CDATA[]]></description>

<Style id="1">
<LineStyle>
<width>1</width>
<color>ffffffff</color>
</LineStyle>
<PolyStyle>
<color>7fffffff</color>
<fill>1</fill>
</PolyStyle>
</Style>

<Placemark>
<name>R Polygon</name>
<description><![CDATA[]]></description>
<styleUrl>#1</styleUrl>
<visibility>1</visibility>
<MultiGeometry>
<Polygon>
<outerBoundaryIs>
<LinearRing>
<coordinates>
-16.8279887161745,32.7570454922848
-16.8273544769779,32.7570253590495
-16.8267227916388,32.7569650404131
-16.8260962037309,32.7568647792574
-16.8254772363027,32.7567249792988
-16.8248683817175,32.7565462034622
-16.8242720916179,32.756329171615
-16.8236907670536,32.7560747576677
-16.8231267488135,32.7557839860555
-16.822582308,32.7554580276131
-16.822059636884,32.7550981948601
-16.8215608400776,32.754705936716
-16.8210879260597,32.7542828326659
-16.8206427990879,32.7538305864004
-16.8202272515316,32.7533510189556
-16.819842956654,32.7528460613805
-16.819491461875,32.7523177469609
-16.81917418254,32.7517682030325
-16.818892396221,32.7511996424148
-16.8186472375719,32.7506143545007
-16.8184396937601,32.7500146960381
-16.8182706004913,32.7494030816399
-16.8181406386444,32.7487819740615
-16.8180503315299,32.7481538742838
-16.8180000427827,32.747521311443
-16.8179899748978,32.7468868326465
-16.818020168415,32.7462529927162
-16.8180905017557,32.7456223439021
-16.8182006917124,32.7449974256041
-16.8183502945889,32.7443807541479
-16.8185387079874,32.7437748126516
-16.8187651732335,32.7431820410279
-16.8190287784316,32.7426048261587
-16.8193284621367,32.7420454922848
-16.8196630176282,32.7415062916461
-16.8200310977692,32.7409893954134
-16.820431220431,32.7404968849453
-16.8208617744607,32.7400307434077
-16.8213210261693,32.739592847788
-16.8218071263123,32.7391849613374
-16.8223181175359,32.7388087264705
-16.8228519422588,32.7384656581524
-16.8234064509572,32.7381571377982
-16.8239794108204,32.7378844077105
-16.8245685147413,32.7376485660769
-16.8251713906061,32.7374505625487
-16.8257856108466,32.7372911944159
-16.8264087022148,32.737171103398
-16.8270381557415,32.7370907730591
-16.8276714368395,32.737050526861
-16.8283059955095,32.737050526861
-16.8289392766076,32.7370907730591
-16.8295687301342,32.737171103398
-16.8301918215024,32.7372911944159
-16.8308060417429,32.7374505625487
-16.8314089176078,32.7376485660769
-16.8319980215286,32.7378844077105
-16.8325709813918,32.7381571377982
-16.8331254900902,32.7384656581524
-16.8336593148131,32.7388087264705
-16.8341703060367,32.7391849613374
-16.8346564061797,32.739592847788
-16.8351156578883,32.7400307434077
-16.8355462119181,32.7404968849453
-16.8359463345798,32.7409893954134
-16.8363144147209,32.7415062916461
-16.8366489702124,32.7420454922848
-16.8369486539174,32.7426048261587
-16.8372122591156,32.7431820410279
-16.8374387243617,32.7437748126516
-16.8376271377601,32.7443807541479
-16.8377767406367,32.7449974256041
-16.8378869305933,32.7456223439021
-16.837957263934,32.7462529927162
-16.8379874574512,32.7468868326465
-16.8379773895663,32.747521311443
-16.8379271008191,32.7481538742838
-16.8378367937046,32.7487819740615
-16.8377068318577,32.7494030816399
-16.8375377385889,32.7500146960381
-16.8373301947772,32.7506143545007
-16.8370850361281,32.7511996424148
-16.836803249809,32.7517682030325
-16.836485970474,32.7523177469609
-16.836134475695,32.7528460613805
-16.8357501808174,32.7533510189556
-16.8353346332611,32.7538305864004
-16.8348895062893,32.7542828326659
-16.8344165922714,32.754705936716
-16.8339177954651,32.7550981948601
-16.8333951243491,32.7554580276131
-16.8328506835355,32.7557839860555
-16.8322866652954,32.7560747576677
-16.8317053407311,32.756329171615
-16.8311090506315,32.7565462034622
-16.8305001960463,32.7567249792988
-16.8298812286181,32.7568647792574
-16.8292546407102,32.7569650404131
-16.8286229553711,32.7570253590495
-16.8279887161745,32.7570454922848
</coordinates>
</LinearRing>
</outerBoundaryIs>
</Polygon>
</MultiGeometry>
</Placemark>
</Document>
</kml>
