# Supplementary material for: Species conservation profiles of endemic spiders (Araneae) from Madeira and Selvagens archipelagos, Portugal
Source: Biodivers Data J. 2017 Oct 18;(5):e20810. doi: 10.3897/BDJ.5.e20810 (PMC5665005; doi:10.3897/BDJ.5.e20810)
Supplement: Supplementary material 42 — Distribution of Pholcus parvus Wunderlich, 1987 [file bdj-05-e20810-s042.kml]

<?xml version="1.0" encoding="utf-8" ?>
<kml xmlns="http://www.opengis.net/kml/2.2">
<Document id="root_doc">
<Schema name="Pholcus_parvus_Wunderlich__1987.kml" id="Pholcus_parvus_Wunderlich__1987.kml">
	<SimpleField name="layer" type="float"></SimpleField>
</Schema>
<Folder><name>Pholcus_parvus_Wunderlich__1987.kml</name>
  <Placemark>
	<Style><LineStyle><color>ff0000ff</color></LineStyle><PolyStyle><fill>0</fill></PolyStyle></Style>
	<ExtendedData><SchemaData schemaUrl="#Pholcus_parvus_Wunderlich__1987.kml">
		<SimpleData name="layer">1</SimpleData>
	</SchemaData></ExtendedData>
      <MultiGeometry><Polygon><outerBoundaryIs><LinearRing><coordinates>-16.96386449,32.76472691 -16.96279449,32.76472691 -16.96279449,32.76382491 -16.96386449,32.76382491 -16.96386449,32.76472691</coordinates></LinearRing></outerBoundaryIs></Polygon><Polygon><outerBoundaryIs><LinearRing><coordinates>-16.94032449,32.76743291 -16.93925449,32.76743291 -16.93925449,32.76653091 -16.94032449,32.76653091 -16.94032449,32.76743291</coordinates></LinearRing></outerBoundaryIs></Polygon><Polygon><outerBoundaryIs><LinearRing><coordinates>-17.13827449,32.76923691 -17.13827449,32.76833491 -17.13934449,32.76833491 -17.13934449,32.76923691 -17.13934449,32.77013891 -17.13827449,32.77013891 -17.13827449,32.76923691</coordinates></LinearRing></outerBoundaryIs></Polygon><Polygon><outerBoundaryIs><LinearRing><coordinates>-16.93925449,32.76833491 -16.93818449,32.76833491 -16.93818449,32.76743291 -16.93925449,32.76743291 -16.93925449,32.76833491</coordinates></LinearRing></outerBoundaryIs></Polygon><Polygon><outerBoundaryIs><LinearRing><coordinates>-16.95530449,32.76833491 -16.95423449,32.76833491 -16.95423449,32.76743291 -16.95530449,32.76743291 -16.95530449,32.76833491</coordinates></LinearRing></outerBoundaryIs></Polygon><Polygon><outerBoundaryIs><LinearRing><coordinates>-16.96493449,32.77464891 -16.96386449,32.77464891 -16.96386449,32.77374691 -16.96493449,32.77374691 -16.96493449,32.77464891</coordinates></LinearRing></outerBoundaryIs></Polygon><Polygon><outerBoundaryIs><LinearRing><coordinates>-16.97456449,32.77284491 -16.97349449,32.77284491 -16.97349449,32.77194291 -16.97456449,32.77194291 -16.97456449,32.77284491</coordinates></LinearRing></outerBoundaryIs></Polygon><Polygon><outerBoundaryIs><LinearRing><coordinates>-17.14897449,32.77825691 -17.14897449,32.77735491 -17.15004449,32.77735491 -17.15004449,32.77825691 -17.15004449,32.77915891 -17.14897449,32.77915891 -17.14897449,32.77825691</coordinates></LinearRing></outerBoundaryIs></Polygon><Polygon><outerBoundaryIs><LinearRing><coordinates>-17.10724449,32.77825691 -17.10617449,32.77825691 -17.10617449,32.77735491 -17.10724449,32.77735491 -17.10724449,32.77825691</coordinates></LinearRing></outerBoundaryIs></Polygon><Polygon><outerBoundaryIs><LinearRing><coordinates>-17.05481449,32.77825691 -17.05481449,32.77735491 -17.05588449,32.77735491 -17.05588449,32.77825691 -17.05588449,32.77915891 -17.05481449,32.77915891 -17.05481449,32.77825691</coordinates></LinearRing></outerBoundaryIs></Polygon><Polygon><outerBoundaryIs><LinearRing><coordinates>-17.00773449,32.77825691 -17.00666449,32.77825691 -17.00666449,32.77735491 -17.00773449,32.77735491 -17.00773449,32.77825691</coordinates></LinearRing></outerBoundaryIs></Polygon><Polygon><outerBoundaryIs><LinearRing><coordinates>-16.96279449,32.77825691 -16.96172449,32.77825691 -16.96172449,32.77735491 -16.96279449,32.77735491 -16.96279449,32.77825691</coordinates></LinearRing></outerBoundaryIs></Polygon><Polygon><outerBoundaryIs><LinearRing><coordinates>-16.96493449,32.77825691 -16.96386449,32.77825691 -16.96386449,32.77735491 -16.96493449,32.77735491 -16.96493449,32.77825691</coordinates></LinearRing></outerBoundaryIs></Polygon><Polygon><outerBoundaryIs><LinearRing><coordinates>-16.96707449,32.77825691 -16.96600449,32.77825691 -16.96600449,32.77735491 -16.96707449,32.77735491 -16.96707449,32.77825691</coordinates></LinearRing></outerBoundaryIs></Polygon><Polygon><outerBoundaryIs><LinearRing><coordinates>-16.97884449,32.78006091 -16.97884449,32.77915891 -16.97991449,32.77915891 -16.97991449,32.78006091 -16.97991449,32.78096291 -16.97884449,32.78096291 -16.97884449,32.78006091</coordinates></LinearRing></outerBoundaryIs></Polygon><Polygon><outerBoundaryIs><LinearRing><coordinates>-16.95530449,32.76562891 -16.95530449,32.76472691 -16.95637449,32.76472691 -16.95637449,32.76382491 -16.95744449,32.76382491 -16.95744449,32.76292291 -16.95851449,32.76292291 -16.95958449,32.76292291 -16.96065449,32.76292291 -16.96065449,32.76382491 -16.96065449,32.76472691 -16.96172449,32.76472691 -16.96279449,32.76472691 -16.96279449,32.76562891 -16.96386449,32.76562891 -16.96386449,32.76653091 -16.96386449,32.76743291 -16.96493449,32.76743291 -16.96600449,32.76743291 -16.96707449,32.76743291 -16.96707449,32.76833491 -16.96814449,32.76833491 -16.96814449,32.76923691 -16.96921449,32.76923691 -16.96921449,32.77013891 -16.96921449,32.77104091 -16.96921449,32.77194291 -16.97028449,32.77194291 -16.97028449,32.77284491 -16.97135449,32.77284491 -16.97135449,32.77374691 -16.97135449,32.77464891 -16.97135449,32.77555091 -16.97028449,32.77555091 -16.97028449,32.77464891 -16.97028449,32.77374691 -16.96921449,32.77374691 -16.96921449,32.77284491 -16.96814449,32.77284491 -16.96814449,32.77194291 -16.96707449,32.77194291 -16.96707449,32.77104091 -16.96600449,32.77104091 -16.96493449,32.77104091 -16.96493449,32.77194291 -16.96493449,32.77284491 -16.96386449,32.77284491 -16.96279449,32.77284491 -16.96279449,32.77194291 -16.96172449,32.77194291 -16.96172449,32.77104091 -16.96172449,32.77013891 -16.96065449,32.77013891 -16.96065449,32.76923691 -16.95958449,32.76923691 -16.95851449,32.76923691 -16.95744449,32.76923691 -16.95637449,32.76923691 -16.95637449,32.76833491 -16.95637449,32.76743291 -16.95530449,32.76743291 -16.95530449,32.76653091 -16.95423449,32.76653091 -16.95423449,32.76562891 -16.95530449,32.76562891</coordinates></LinearRing></outerBoundaryIs><innerBoundaryIs><LinearRing><coordinates>-16.96493449,32.77104091 -16.96493449,32.77013891 -16.96386449,32.77013891 -16.96386449,32.77104091 -16.96493449,32.77104091</coordinates></LinearRing></innerBoundaryIs><innerBoundaryIs><LinearRing><coordinates>-16.96386449,32.77013891 -16.96386449,32.76923691 -16.96279449,32.76923691 -16.96279449,32.77013891 -16.96386449,32.77013891</coordinates></LinearRing></innerBoundaryIs><innerBoundaryIs><LinearRing><coordinates>-16.95744449,32.76653091 -16.95744449,32.76562891 -16.95637449,32.76562891 -16.95637449,32.76653091 -16.95744449,32.76653091</coordinates></LinearRing></innerBoundaryIs><innerBoundaryIs><LinearRing><coordinates>-16.95744449,32.76562891 -16.95851449,32.76562891 -16.95958449,32.76562891 -16.95958449,32.76472691 -16.95851449,32.76472691 -16.95744449,32.76472691 -16.95744449,32.76562891</coordinates></LinearRing></innerBoundaryIs><innerBoundaryIs><LinearRing><coordinates>-16.95851449,32.76833491 -16.95958449,32.76833491 -16.95958449,32.76743291 -16.95851449,32.76743291 -16.95851449,32.76833491</coordinates></LinearRing></innerBoundaryIs></Polygon><Polygon><outerBoundaryIs><LinearRing><coordinates>-17.11152449,32.77645291 -17.11152449,32.77555091 -17.11259449,32.77555091 -17.11259449,32.77645291 -17.11259449,32.77735491 -17.11259449,32.77825691 -17.11152449,32.77825691 -17.11045449,32.77825691 -17.11045449,32.77915891 -17.10938449,32.77915891 -17.10938449,32.78006091 -17.10831449,32.78006091 -17.10831449,32.77915891 -17.10724449,32.77915891 -17.10724449,32.77825691 -17.10831449,32.77825691 -17.10938449,32.77825691 -17.10938449,32.77735491 -17.10938449,32.77645291 -17.11045449,32.77645291 -17.11045449,32.77735491 -17.11152449,32.77735491 -17.11152449,32.77645291</coordinates></LinearRing></outerBoundaryIs></Polygon><Polygon><outerBoundaryIs><LinearRing><coordinates>-17.14041449,32.77645291 -17.13934449,32.77645291 -17.13934449,32.77555091 -17.14041449,32.77555091 -17.14041449,32.77645291</coordinates></LinearRing></outerBoundaryIs></Polygon><Polygon><outerBoundaryIs><LinearRing><coordinates>-17.14683449,32.77464891 -17.14683449,32.77374691 -17.14790449,32.77374691 -17.14897449,32.77374691 -17.14897449,32.77464891 -17.15004449,32.77464891 -17.15004449,32.77555091 -17.15004449,32.77645291 -17.14897449,32.77645291 -17.14897449,32.77555091 -17.14790449,32.77555091 -17.14683449,32.77555091 -17.14683449,32.77464891</coordinates></LinearRing></outerBoundaryIs></Polygon><Polygon><outerBoundaryIs><LinearRing><coordinates>-16.96493449,32.77555091 -16.96493449,32.77464891 -16.96600449,32.77464891 -16.96600449,32.77555091 -16.96600449,32.77645291 -16.96600449,32.77735491 -16.96493449,32.77735491 -16.96493449,32.77645291 -16.96386449,32.77645291 -16.96386449,32.77735491 -16.96279449,32.77735491 -16.96279449,32.77645291 -16.96279449,32.77555091 -16.96386449,32.77555091 -16.96493449,32.77555091</coordinates></LinearRing></outerBoundaryIs></Polygon><Polygon><outerBoundaryIs><LinearRing><coordinates>-16.97456449,32.77555091 -16.97349449,32.77555091 -16.97242449,32.77555091 -16.97242449,32.77464891 -16.97349449,32.77464891 -16.97456449,32.77464891 -16.97563449,32.77464891 -16.97563449,32.77555091 -16.97456449,32.77555091</coordinates></LinearRing></outerBoundaryIs></Polygon><Polygon><outerBoundaryIs><LinearRing><coordinates>-16.97349449,32.77735491 -16.97242449,32.77735491 -16.97242449,32.77645291 -16.97349449,32.77645291 -16.97349449,32.77735491</coordinates></LinearRing></outerBoundaryIs></Polygon><Polygon><outerBoundaryIs><LinearRing><coordinates>-17.00666449,32.77735491 -17.00559449,32.77735491 -17.00559449,32.77645291 -17.00666449,32.77645291 -17.00666449,32.77735491</coordinates></LinearRing></outerBoundaryIs></Polygon><Polygon><outerBoundaryIs><LinearRing><coordinates>-16.85044449,32.78457091 -16.84937449,32.78457091 -16.84937449,32.78366891 -16.85044449,32.78366891 -16.85044449,32.78457091</coordinates></LinearRing></outerBoundaryIs></Polygon><Polygon><outerBoundaryIs><LinearRing><coordinates>-16.92641449,32.78457091 -16.92534449,32.78457091 -16.92534449,32.78366891 -16.92641449,32.78366891 -16.92641449,32.78457091</coordinates></LinearRing></outerBoundaryIs></Polygon><Polygon><outerBoundaryIs><LinearRing><coordinates>-16.91143449,32.78637491 -16.91143449,32.78547291 -16.91250449,32.78547291 -16.91250449,32.78637491 -16.91250449,32.78727691 -16.91143449,32.78727691 -16.91143449,32.78637491</coordinates></LinearRing></outerBoundaryIs></Polygon><Polygon><outerBoundaryIs><LinearRing><coordinates>-17.03769449,32.78637491 -17.03662449,32.78637491 -17.03662449,32.78547291 -17.03769449,32.78547291 -17.03769449,32.78637491</coordinates></LinearRing></outerBoundaryIs></Polygon><Polygon><outerBoundaryIs><LinearRing><coordinates>-16.97242449,32.78727691 -16.97135449,32.78727691 -16.97135449,32.78637491 -16.97242449,32.78637491 -16.97242449,32.78727691</coordinates></LinearRing></outerBoundaryIs></Polygon><Polygon><outerBoundaryIs><LinearRing><coordinates>-17.03876449,32.78727691 -17.03769449,32.78727691 -17.03769449,32.78637491 -17.03876449,32.78637491 -17.03876449,32.78727691</coordinates></LinearRing></outerBoundaryIs></Polygon><Polygon><outerBoundaryIs><LinearRing><coordinates>-16.97670449,32.76202091 -16.97670449,32.76111891 -16.97777449,32.76111891 -16.97777449,32.76202091 -16.97777449,32.76292291 -16.97884449,32.76292291 -16.97884449,32.76382491 -16.97777449,32.76382491 -16.97777449,32.76472691 -16.97884449,32.76472691 -16.97884449,32.76562891 -16.97884449,32.76653091 -16.97884449,32.76743291 -16.97991449,32.76743291 -16.98098449,32.76743291 -16.98205449,32.76743291 -16.98205449,32.76833491 -16.98205449,32.76923691 -16.98312449,32.76923691 -16.98419449,32.76923691 -16.98526449,32.76923691 -16.98526449,32.77013891 -16.98633449,32.77013891 -16.98633449,32.77104091 -16.98633449,32.77194291 -16.98633449,32.77284491 -16.98633449,32.77374691 -16.98526449,32.77374691 -16.98526449,32.77464891 -16.98526449,32.77555091 -16.98526449,32.77645291 -16.98526449,32.77735491 -16.98633449,32.77735491 -16.98740449,32.77735491 -16.98740449,32.77825691 -16.98633449,32.77825691 -16.98526449,32.77825691 -16.98526449,32.77915891 -16.98526449,32.78006091 -16.98633449,32.78006091 -16.98633449,32.78096291 -16.98526449,32.78096291 -16.98419449,32.78096291 -16.98312449,32.78096291 -16.98312449,32.78186491 -16.98205449,32.78186491 -16.98098449,32.78186491 -16.97991449,32.78186491 -16.97991449,32.78096291 -16.98098449,32.78096291 -16.98098449,32.78006091 -16.98205449,32.78006091 -16.98312449,32.78006091 -16.98419449,32.78006091 -16.98419449,32.77915891 -16.98419449,32.77825691 -16.98312449,32.77825691 -16.98312449,32.77915891 -16.98205449,32.77915891 -16.98098449,32.77915891 -16.97991449,32.77915891 -16.97991449,32.77825691 -16.97991449,32.77735491 -16.97991449,32.77645291 -16.97884449,32.77645291 -16.97884449,32.77555091 -16.97991449,32.77555091 -16.98098449,32.77555091 -16.98098449,32.77464891 -16.98098449,32.77374691 -16.97991449,32.77374691 -16.97991449,32.77464891 -16.97884449,32.77464891 -16.97777449,32.77464891 -16.97670449,32.77464891 -16.97563449,32.77464891 -16.97563449,32.77374691 -16.97670449,32.77374691 -16.97777449,32.77374691 -16.97884449,32.77374691 -16.97884449,32.77284491 -16.97991449,32.77284491 -16.97991449,32.77194291 -16.97991449,32.77104091 -16.97991449,32.77013891 -16.97884449,32.77013891 -16.97884449,32.77104091 -16.97884449,32.77194291 -16.97777449,32.77194291 -16.97777449,32.77104091 -16.97670449,32.77104091 -16.97670449,32.77013891 -16.97670449,32.76923691 -16.97563449,32.76923691 -16.97563449,32.76833491 -16.97563449,32.76743291 -16.97670449,32.76743291 -16.97670449,32.76653091 -16.97563449,32.76653091 -16.97563449,32.76562891 -16.97670449,32.76562891 -16.97670449,32.76472691 -16.97670449,32.76382491 -16.97670449,32.76292291 -16.97670449,32.76202091</coordinates></LinearRing></outerBoundaryIs><innerBoundaryIs><LinearRing><coordinates>-16.97884449,32.77013891 -16.97884449,32.76923691 -16.97777449,32.76923691 -16.97777449,32.77013891 -16.97884449,32.77013891</coordinates></LinearRing></innerBoundaryIs><innerBoundaryIs><LinearRing><coordinates>-16.97670449,32.76743291 -16.97670449,32.76833491 -16.97777449,32.76833491 -16.97777449,32.76743291 -16.97670449,32.76743291</coordinates></LinearRing></innerBoundaryIs><innerBoundaryIs><LinearRing><coordinates>-16.98312449,32.77645291 -16.98205449,32.77645291 -16.98205449,32.77735491 -16.98312449,32.77735491 -16.98312449,32.77645291</coordinates></LinearRing></innerBoundaryIs></Polygon><Polygon><outerBoundaryIs><LinearRing><coordinates>-17.00452449,32.78276691 -17.00345449,32.78276691 -17.00238449,32.78276691 -17.00238449,32.78186491 -17.00131449,32.78186491 -17.00024449,32.78186491 -17.00024449,32.78096291 -17.00131449,32.78096291 -17.00238449,32.78096291 -17.00345449,32.78096291 -17.00345449,32.78186491 -17.00452449,32.78186491 -17.00452449,32.78276691</coordinates></LinearRing></outerBoundaryIs></Polygon><Polygon><outerBoundaryIs><LinearRing><coordinates>-17.00880449,32.78276691 -17.00773449,32.78276691 -17.00666449,32.78276691 -17.00666449,32.78186491 -17.00559449,32.78186491 -17.00559449,32.78096291 -17.00452449,32.78096291 -17.00345449,32.78096291 -17.00345449,32.78006091 -17.00452449,32.78006091 -17.00559449,32.78006091 -17.00559449,32.77915891 -17.00559449,32.77825691 -17.00666449,32.77825691 -17.00666449,32.77915891 -17.00666449,32.78006091 -17.00666449,32.78096291 -17.00773449,32.78096291 -17.00773449,32.78186491 -17.00880449,32.78186491 -17.00987449,32.78186491 -17.00987449,32.78276691 -17.01094449,32.78276691 -17.01094449,32.78366891 -17.00987449,32.78366891 -17.00987449,32.78457091 -17.00880449,32.78457091 -17.00880449,32.78547291 -17.00773449,32.78547291 -17.00773449,32.78637491 -17.00880449,32.78637491 -17.00880449,32.78727691 -17.00773449,32.78727691 -17.00666449,32.78727691 -17.00666449,32.78637491 -17.00666449,32.78547291 -17.00666449,32.78457091 -17.00773449,32.78457091 -17.00773449,32.78366891 -17.00880449,32.78366891 -17.00880449,32.78276691</coordinates></LinearRing></outerBoundaryIs></Polygon><Polygon><outerBoundaryIs><LinearRing><coordinates>-16.96065449,32.77915891 -16.96065449,32.77825691 -16.96172449,32.77825691 -16.96172449,32.77915891 -16.96279449,32.77915891 -16.96279449,32.78006091 -16.96386449,32.78006091 -16.96386449,32.78096291 -16.96386449,32.78186491 -16.96279449,32.78186491 -16.96279449,32.78276691 -16.96386449,32.78276691 -16.96386449,32.78366891 -16.96279449,32.78366891 -16.96279449,32.78457091 -16.96279449,32.78547291 -16.96386449,32.78547291 -16.96386449,32.78637491 -16.96279449,32.78637491 -16.96172449,32.78637491 -16.96172449,32.78727691 -16.96065449,32.78727691 -16.96065449,32.78637491 -16.95958449,32.78637491 -16.95851449,32.78637491 -16.95851449,32.78547291 -16.95958449,32.78547291 -16.95958449,32.78457091 -16.96065449,32.78457091 -16.96172449,32.78457091 -16.96172449,32.78366891 -16.96172449,32.78276691 -16.96172449,32.78186491 -16.96172449,32.78096291 -16.96065449,32.78096291 -16.96065449,32.78006091 -16.96065449,32.77915891</coordinates></LinearRing></outerBoundaryIs></Polygon><Polygon><outerBoundaryIs><LinearRing><coordinates>-17.06016449,32.78006091 -17.05909449,32.78006091 -17.05909449,32.77915891 -17.06016449,32.77915891 -17.06123449,32.77915891 -17.06230449,32.77915891 -17.06337449,32.77915891 -17.06337449,32.78006091 -17.06337449,32.78096291 -17.06230449,32.78096291 -17.06230449,32.78186491 -17.06230449,32.78276691 -17.06123449,32.78276691 -17.06016449,32.78276691 -17.06016449,32.78186491 -17.06016449,32.78096291 -17.06123449,32.78096291 -17.06123449,32.78006091 -17.06016449,32.78006091</coordinates></LinearRing></outerBoundaryIs></Polygon><Polygon><outerBoundaryIs><LinearRing><coordinates>-16.97777449,32.78186491 -16.97670449,32.78186491 -16.97670449,32.78096291 -16.97777449,32.78096291 -16.97777449,32.78186491</coordinates></LinearRing></outerBoundaryIs></Polygon><Polygon><outerBoundaryIs><LinearRing><coordinates>-16.97884449,32.78276691 -16.97777449,32.78276691 -16.97777449,32.78186491 -16.97884449,32.78186491 -16.97884449,32.78276691</coordinates></LinearRing></outerBoundaryIs></Polygon><Polygon><outerBoundaryIs><LinearRing><coordinates>-16.97670449,32.78276691 -16.97563449,32.78276691 -16.97563449,32.78186491 -16.97670449,32.78186491 -16.97670449,32.78276691</coordinates></LinearRing></outerBoundaryIs></Polygon><Polygon><outerBoundaryIs><LinearRing><coordinates>-16.98312449,32.78366891 -16.98205449,32.78366891 -16.98098449,32.78366891 -16.98098449,32.78276691 -16.98205449,32.78276691 -16.98312449,32.78276691 -16.98312449,32.78366891</coordinates></LinearRing></outerBoundaryIs></Polygon><Polygon><outerBoundaryIs><LinearRing><coordinates>-17.06016449,32.78366891 -17.05909449,32.78366891 -17.05909449,32.78276691 -17.06016449,32.78276691 -17.06016449,32.78366891</coordinates></LinearRing></outerBoundaryIs></Polygon><Polygon><outerBoundaryIs><LinearRing><coordinates>-16.97991449,32.78366891 -16.97884449,32.78366891 -16.97884449,32.78276691 -16.97991449,32.78276691 -16.97991449,32.78366891</coordinates></LinearRing></outerBoundaryIs></Polygon><Polygon><outerBoundaryIs><LinearRing><coordinates>-17.03555449,32.78366891 -17.03448449,32.78366891 -17.03448449,32.78276691 -17.03555449,32.78276691 -17.03555449,32.78366891</coordinates></LinearRing></outerBoundaryIs></Polygon><Polygon><outerBoundaryIs><LinearRing><coordinates>-17.01308449,32.79088491 -17.01201449,32.79088491 -17.01201449,32.78998291 -17.01308449,32.78998291 -17.01308449,32.79088491</coordinates></LinearRing></outerBoundaryIs></Polygon><Polygon><outerBoundaryIs><LinearRing><coordinates>-17.03769449,32.79088491 -17.03662449,32.79088491 -17.03662449,32.78998291 -17.03769449,32.78998291 -17.03876449,32.78998291 -17.03876449,32.79088491 -17.03769449,32.79088491</coordinates></LinearRing></outerBoundaryIs></Polygon><Polygon><outerBoundaryIs><LinearRing><coordinates>-17.03983449,32.79178691 -17.03876449,32.79178691 -17.03876449,32.79088491 -17.03983449,32.79088491 -17.03983449,32.79178691</coordinates></LinearRing></outerBoundaryIs></Polygon><Polygon><outerBoundaryIs><LinearRing><coordinates>-17.03341449,32.79268891 -17.03234449,32.79268891 -17.03234449,32.79178691 -17.03341449,32.79178691 -17.03341449,32.79268891</coordinates></LinearRing></outerBoundaryIs></Polygon><Polygon><outerBoundaryIs><LinearRing><coordinates>-17.03127449,32.79268891 -17.03020449,32.79268891 -17.03020449,32.79178691 -17.03127449,32.79178691 -17.03127449,32.79268891</coordinates></LinearRing></outerBoundaryIs></Polygon><Polygon><outerBoundaryIs><LinearRing><coordinates>-16.95102449,32.79268891 -16.94995449,32.79268891 -16.94995449,32.79178691 -16.95102449,32.79178691 -16.95102449,32.79268891</coordinates></LinearRing></outerBoundaryIs></Polygon><Polygon><outerBoundaryIs><LinearRing><coordinates>-17.01522449,32.79629691 -17.01415449,32.79629691 -17.01415449,32.79539491 -17.01522449,32.79539491 -17.01629449,32.79539491 -17.01629449,32.79629691 -17.01522449,32.79629691</coordinates></LinearRing></outerBoundaryIs></Polygon><Polygon><outerBoundaryIs><LinearRing><coordinates>-17.01843449,32.79719891 -17.01736449,32.79719891 -17.01629449,32.79719891 -17.01629449,32.79629691 -17.01736449,32.79629691 -17.01843449,32.79629691 -17.01950449,32.79629691 -17.01950449,32.79719891 -17.01843449,32.79719891</coordinates></LinearRing></outerBoundaryIs></Polygon><Polygon><outerBoundaryIs><LinearRing><coordinates>-16.95102449,32.79719891 -16.94995449,32.79719891 -16.94995449,32.79629691 -16.95102449,32.79629691 -16.95102449,32.79719891</coordinates></LinearRing></outerBoundaryIs></Polygon><Polygon><outerBoundaryIs><LinearRing><coordinates>-16.97777449,32.79719891 -16.97670449,32.79719891 -16.97670449,32.79629691 -16.97777449,32.79629691 -16.97777449,32.79719891</coordinates></LinearRing></outerBoundaryIs></Polygon><Polygon><outerBoundaryIs><LinearRing><coordinates>-16.96493449,32.79719891 -16.96386449,32.79719891 -16.96386449,32.79629691 -16.96493449,32.79629691 -16.96493449,32.79719891</coordinates></LinearRing></outerBoundaryIs></Polygon><Polygon><outerBoundaryIs><LinearRing><coordinates>-17.04090449,32.79719891 -17.03983449,32.79719891 -17.03983449,32.79629691 -17.04090449,32.79629691 -17.04090449,32.79719891</coordinates></LinearRing></outerBoundaryIs></Polygon><Polygon><outerBoundaryIs><LinearRing><coordinates>-17.14148449,32.79719891 -17.14041449,32.79719891 -17.14041449,32.79629691 -17.14148449,32.79629691 -17.14148449,32.79719891</coordinates></LinearRing></outerBoundaryIs></Polygon><Polygon><outerBoundaryIs><LinearRing><coordinates>-17.01308449,32.79178691 -17.01308449,32.79088491 -17.01415449,32.79088491 -17.01415449,32.79178691 -17.01415449,32.79268891 -17.01415449,32.79359091 -17.01522449,32.79359091 -17.01522449,32.79449291 -17.01415449,32.79449291 -17.01308449,32.79449291 -17.01308449,32.79359091 -17.01308449,32.79268891 -17.01308449,32.79178691</coordinates></LinearRing></outerBoundaryIs></Polygon><Polygon><outerBoundaryIs><LinearRing><coordinates>-16.97135449,32.79178691 -16.97135449,32.79088491 -16.97242449,32.79088491 -16.97242449,32.79178691 -16.97242449,32.79268891 -16.97242449,32.79359091 -16.97242449,32.79449291 -16.97242449,32.79539491 -16.97242449,32.79629691 -16.97135449,32.79629691 -16.97135449,32.79539491 -16.97135449,32.79449291 -16.97135449,32.79359091 -16.97135449,32.79268891 -16.97135449,32.79178691</coordinates></LinearRing></outerBoundaryIs></Polygon><Polygon><outerBoundaryIs><LinearRing><coordinates>-17.03769449,32.79268891 -17.03769449,32.79178691 -17.03876449,32.79178691 -17.03876449,32.79268891 -17.03983449,32.79268891 -17.03983449,32.79359091 -17.04090449,32.79359091 -17.04090449,32.79449291 -17.03983449,32.79449291 -17.03983449,32.79539491 -17.03876449,32.79539491 -17.03876449,32.79629691 -17.03769449,32.79629691 -17.03769449,32.79539491 -17.03769449,32.79449291 -17.03769449,32.79359091 -17.03662449,32.79359091 -17.03662449,32.79268891 -17.03769449,32.79268891</coordinates></LinearRing></outerBoundaryIs></Polygon><Polygon><outerBoundaryIs><LinearRing><coordinates>-16.95209449,32.79359091 -16.95102449,32.79359091 -16.95102449,32.79268891 -16.95209449,32.79268891 -16.95209449,32.79359091</coordinates></LinearRing></outerBoundaryIs></Polygon><Polygon><outerBoundaryIs><LinearRing><coordinates>-16.96600449,32.79359091 -16.96493449,32.79359091 -16.96493449,32.79268891 -16.96600449,32.79268891 -16.96707449,32.79268891 -16.96707449,32.79359091 -16.96600449,32.79359091</coordinates></LinearRing></outerBoundaryIs></Polygon><Polygon><outerBoundaryIs><LinearRing><coordinates>-16.96600449,32.79539491 -16.96493449,32.79539491 -16.96493449,32.79449291 -16.96600449,32.79449291 -16.96600449,32.79539491</coordinates></LinearRing></outerBoundaryIs></Polygon><Polygon><outerBoundaryIs><LinearRing><coordinates>-17.03555449,32.79539491 -17.03448449,32.79539491 -17.03448449,32.79449291 -17.03555449,32.79449291 -17.03555449,32.79539491</coordinates></LinearRing></outerBoundaryIs></Polygon><Polygon><outerBoundaryIs><LinearRing><coordinates>-17.03983449,32.78817891 -17.03876449,32.78817891 -17.03876449,32.78727691 -17.03983449,32.78727691 -17.03983449,32.78817891</coordinates></LinearRing></outerBoundaryIs></Polygon><Polygon><outerBoundaryIs><LinearRing><coordinates>-17.01094449,32.78817891 -17.01094449,32.78727691 -17.01201449,32.78727691 -17.01201449,32.78817891 -17.01308449,32.78817891 -17.01308449,32.78908091 -17.01201449,32.78908091 -17.01094449,32.78908091 -17.01094449,32.78998291 -17.00987449,32.78998291 -17.00880449,32.78998291 -17.00773449,32.78998291 -17.00666449,32.78998291 -17.00666449,32.78908091 -17.00666449,32.78817891 -17.00773449,32.78817891 -17.00773449,32.78908091 -17.00880449,32.78908091 -17.00880449,32.78817891 -17.00987449,32.78817891 -17.01094449,32.78817891</coordinates></LinearRing></outerBoundaryIs></Polygon><Polygon><outerBoundaryIs><LinearRing><coordinates>-17.00559449,32.78817891 -17.00452449,32.78817891 -17.00452449,32.78727691 -17.00559449,32.78727691 -17.00666449,32.78727691 -17.00666449,32.78817891 -17.00559449,32.78817891</coordinates></LinearRing></outerBoundaryIs></Polygon><Polygon><outerBoundaryIs><LinearRing><coordinates>-16.97028449,32.78908091 -16.96921449,32.78908091 -16.96921449,32.78817891 -16.97028449,32.78817891 -16.97028449,32.78908091</coordinates></LinearRing></outerBoundaryIs></Polygon><Polygon><outerBoundaryIs><LinearRing><coordinates>-17.03020449,32.78457091 -17.03020449,32.78366891 -17.03127449,32.78366891 -17.03127449,32.78457091 -17.03234449,32.78457091 -17.03234449,32.78366891 -17.03341449,32.78366891 -17.03448449,32.78366891 -17.03448449,32.78457091 -17.03555449,32.78457091 -17.03555449,32.78547291 -17.03448449,32.78547291 -17.03341449,32.78547291 -17.03341449,32.78637491 -17.03341449,32.78727691 -17.03448449,32.78727691 -17.03448449,32.78817891 -17.03448449,32.78908091 -17.03341449,32.78908091 -17.03341449,32.78817891 -17.03234449,32.78817891 -17.03234449,32.78727691 -17.03127449,32.78727691 -17.03127449,32.78637491 -17.03020449,32.78637491 -17.03020449,32.78547291 -17.03020449,32.78457091</coordinates></LinearRing></outerBoundaryIs></Polygon><Polygon><outerBoundaryIs><LinearRing><coordinates>-17.06123449,32.78547291 -17.06016449,32.78547291 -17.06016449,32.78637491 -17.06016449,32.78727691 -17.06016449,32.78817891 -17.05909449,32.78817891 -17.05802449,32.78817891 -17.05802449,32.78727691 -17.05802449,32.78637491 -17.05909449,32.78637491 -17.05909449,32.78547291 -17.05802449,32.78547291 -17.05802449,32.78457091 -17.05909449,32.78457091 -17.06016449,32.78457091 -17.06123449,32.78457091 -17.06123449,32.78547291</coordinates></LinearRing></outerBoundaryIs></Polygon><Polygon><outerBoundaryIs><LinearRing><coordinates>-16.95316449,32.78637491 -16.95316449,32.78547291 -16.95423449,32.78547291 -16.95423449,32.78637491 -16.95530449,32.78637491 -16.95530449,32.78547291 -16.95637449,32.78547291 -16.95637449,32.78637491 -16.95637449,32.78727691 -16.95744449,32.78727691 -16.95851449,32.78727691 -16.95851449,32.78817891 -16.95958449,32.78817891 -16.96065449,32.78817891 -16.96172449,32.78817891 -16.96172449,32.78908091 -16.96065449,32.78908091 -16.96065449,32.78998291 -16.95958449,32.78998291 -16.95851449,32.78998291 -16.95851449,32.78908091 -16.95744449,32.78908091 -16.95744449,32.78998291 -16.95637449,32.78998291 -16.95637449,32.78908091 -16.95637449,32.78817891 -16.95530449,32.78817891 -16.95423449,32.78817891 -16.95423449,32.78908091 -16.95423449,32.78998291 -16.95316449,32.78998291 -16.95316449,32.79088491 -16.95209449,32.79088491 -16.95209449,32.79178691 -16.95102449,32.79178691 -16.95102449,32.79088491 -16.94995449,32.79088491 -16.94995449,32.78998291 -16.95102449,32.78998291 -16.95102449,32.78908091 -16.95209449,32.78908091 -16.95316449,32.78908091 -16.95316449,32.78817891 -16.95316449,32.78727691 -16.95316449,32.78637491</coordinates></LinearRing></outerBoundaryIs></Polygon><Polygon><outerBoundaryIs><LinearRing><coordinates>-16.97242449,32.78366891 -16.97242449,32.78276691 -16.97349449,32.78276691 -16.97456449,32.78276691 -16.97563449,32.78276691 -16.97563449,32.78366891 -16.97563449,32.78457091 -16.97456449,32.78457091 -16.97456449,32.78547291 -16.97456449,32.78637491 -16.97456449,32.78727691 -16.97456449,32.78817891 -16.97456449,32.78908091 -16.97349449,32.78908091 -16.97349449,32.78998291 -16.97349449,32.79088491 -16.97242449,32.79088491 -16.97242449,32.78998291 -16.97242449,32.78908091 -16.97242449,32.78817891 -16.97349449,32.78817891 -16.97349449,32.78727691 -16.97349449,32.78637491 -16.97242449,32.78637491 -16.97242449,32.78547291 -16.97135449,32.78547291 -16.97135449,32.78457091 -16.97242449,32.78457091 -16.97242449,32.78366891</coordinates></LinearRing></outerBoundaryIs></Polygon><Polygon><outerBoundaryIs><LinearRing><coordinates>-17.03555449,32.78998291 -17.03448449,32.78998291 -17.03448449,32.78908091 -17.03555449,32.78908091 -17.03555449,32.78998291</coordinates></LinearRing></outerBoundaryIs></Polygon><Polygon><outerBoundaryIs><LinearRing><coordinates>-16.93711449,32.80531691 -16.93604449,32.80531691 -16.93604449,32.80441491 -16.93711449,32.80441491 -16.93711449,32.80531691</coordinates></LinearRing></outerBoundaryIs></Polygon><Polygon><outerBoundaryIs><LinearRing><coordinates>-16.93604449,32.80261091 -16.93604449,32.80170891 -16.93711449,32.80170891 -16.93711449,32.80261091 -16.93711449,32.80351291 -16.93604449,32.80351291 -16.93497449,32.80351291 -16.93497449,32.80261091 -16.93604449,32.80261091</coordinates></LinearRing></outerBoundaryIs></Polygon><Polygon><outerBoundaryIs><LinearRing><coordinates>-16.96279449,32.80261091 -16.96279449,32.80170891 -16.96386449,32.80170891 -16.96386449,32.80261091 -16.96386449,32.80351291 -16.96279449,32.80351291 -16.96279449,32.80261091</coordinates></LinearRing></outerBoundaryIs></Polygon><Polygon><outerBoundaryIs><LinearRing><coordinates>-16.94995449,32.80261091 -16.94888449,32.80261091 -16.94888449,32.80170891 -16.94995449,32.80170891 -16.94995449,32.80261091</coordinates></LinearRing></outerBoundaryIs></Polygon><Polygon><outerBoundaryIs><LinearRing><coordinates>-16.96707449,32.80351291 -16.96600449,32.80351291 -16.96600449,32.80261091 -16.96707449,32.80261091 -16.96707449,32.80351291</coordinates></LinearRing></outerBoundaryIs></Polygon><Polygon><outerBoundaryIs><LinearRing><coordinates>-16.97456449,32.80351291 -16.97349449,32.80351291 -16.97349449,32.80261091 -16.97456449,32.80261091 -16.97456449,32.80351291</coordinates></LinearRing></outerBoundaryIs></Polygon><Polygon><outerBoundaryIs><LinearRing><coordinates>-16.93497449,32.80441491 -16.93390449,32.80441491 -16.93390449,32.80351291 -16.93497449,32.80351291 -16.93497449,32.80441491</coordinates></LinearRing></outerBoundaryIs></Polygon><Polygon><outerBoundaryIs><LinearRing><coordinates>-16.93818449,32.80441491 -16.93711449,32.80441491 -16.93711449,32.80351291 -16.93818449,32.80351291 -16.93818449,32.80441491</coordinates></LinearRing></outerBoundaryIs></Polygon><Polygon><outerBoundaryIs><LinearRing><coordinates>-16.99275449,32.80441491 -16.99168449,32.80441491 -16.99168449,32.80351291 -16.99275449,32.80351291 -16.99275449,32.80441491</coordinates></LinearRing></outerBoundaryIs></Polygon><Polygon><outerBoundaryIs><LinearRing><coordinates>-16.97349449,32.80441491 -16.97242449,32.80441491 -16.97242449,32.80351291 -16.97349449,32.80351291 -16.97349449,32.80441491</coordinates></LinearRing></outerBoundaryIs></Polygon><Polygon><outerBoundaryIs><LinearRing><coordinates>-16.97349449,32.80080691 -16.97242449,32.80080691 -16.97242449,32.79990491 -16.97349449,32.79990491 -16.97349449,32.80080691</coordinates></LinearRing></outerBoundaryIs></Polygon><Polygon><outerBoundaryIs><LinearRing><coordinates>-16.96707449,32.80080691 -16.96600449,32.80080691 -16.96600449,32.79990491 -16.96707449,32.79990491 -16.96707449,32.80080691</coordinates></LinearRing></outerBoundaryIs></Polygon><Polygon><outerBoundaryIs><LinearRing><coordinates>-17.07942449,32.80080691 -17.07835449,32.80080691 -17.07835449,32.79990491 -17.07942449,32.79990491 -17.07942449,32.80080691</coordinates></LinearRing></outerBoundaryIs></Polygon><Polygon><outerBoundaryIs><LinearRing><coordinates>-16.96065449,32.80080691 -16.95958449,32.80080691 -16.95958449,32.79990491 -16.96065449,32.79990491 -16.96065449,32.80080691</coordinates></LinearRing></outerBoundaryIs></Polygon><Polygon><outerBoundaryIs><LinearRing><coordinates>-16.99061449,32.80170891 -16.98954449,32.80170891 -16.98954449,32.80080691 -16.99061449,32.80080691 -16.99168449,32.80080691 -16.99168449,32.80170891 -16.99168449,32.80261091 -16.99168449,32.80351291 -16.99061449,32.80351291 -16.99061449,32.80261091 -16.99061449,32.80170891</coordinates></LinearRing></outerBoundaryIs></Polygon><Polygon><outerBoundaryIs><LinearRing><coordinates>-16.96814449,32.80170891 -16.96814449,32.80080691 -16.96921449,32.80080691 -16.96921449,32.80170891 -16.96921449,32.80261091 -16.96921449,32.80351291 -16.96921449,32.80441491 -16.96814449,32.80441491 -16.96814449,32.80351291 -16.96814449,32.80261091 -16.96814449,32.80170891</coordinates></LinearRing></outerBoundaryIs></Polygon><Polygon><outerBoundaryIs><LinearRing><coordinates>-16.91571449,32.79810091 -16.91464449,32.79810091 -16.91464449,32.79719891 -16.91571449,32.79719891 -16.91571449,32.79810091</coordinates></LinearRing></outerBoundaryIs></Polygon><Polygon><outerBoundaryIs><LinearRing><coordinates>-16.97349449,32.79719891 -16.97349449,32.79629691 -16.97456449,32.79629691 -16.97456449,32.79719891 -16.97563449,32.79719891 -16.97670449,32.79719891 -16.97670449,32.79810091 -16.97670449,32.79900291 -16.97777449,32.79900291 -16.97777449,32.79990491 -16.97884449,32.79990491 -16.97884449,32.80080691 -16.97884449,32.80170891 -16.97991449,32.80170891 -16.97991449,32.80261091 -16.97884449,32.80261091 -16.97777449,32.80261091 -16.97777449,32.80170891 -16.97777449,32.80080691 -16.97670449,32.80080691 -16.97670449,32.79990491 -16.97563449,32.79990491 -16.97563449,32.79900291 -16.97563449,32.79810091 -16.97456449,32.79810091 -16.97456449,32.79900291 -16.97456449,32.79990491 -16.97349449,32.79990491 -16.97349449,32.79900291 -16.97349449,32.79810091 -16.97349449,32.79719891</coordinates></LinearRing></outerBoundaryIs></Polygon><Polygon><outerBoundaryIs><LinearRing><coordinates>-16.93925449,32.79810091 -16.93818449,32.79810091 -16.93818449,32.79719891 -16.93925449,32.79719891 -16.93925449,32.79810091</coordinates></LinearRing></outerBoundaryIs></Polygon><Polygon><outerBoundaryIs><LinearRing><coordinates>-16.94032449,32.79810091 -16.94032449,32.79719891 -16.94139449,32.79719891 -16.94139449,32.79810091 -16.94139449,32.79900291 -16.94032449,32.79900291 -16.94032449,32.79810091</coordinates></LinearRing></outerBoundaryIs></Polygon><Polygon><outerBoundaryIs><LinearRing><coordinates>-16.96065449,32.79810091 -16.95958449,32.79810091 -16.95958449,32.79719891 -16.96065449,32.79719891 -16.96065449,32.79810091</coordinates></LinearRing></outerBoundaryIs></Polygon><Polygon><outerBoundaryIs><LinearRing><coordinates>-16.99489449,32.79810091 -16.99382449,32.79810091 -16.99382449,32.79719891 -16.99489449,32.79719891 -16.99596449,32.79719891 -16.99703449,32.79719891 -16.99810449,32.79719891 -16.99810449,32.79810091 -16.99917449,32.79810091 -16.99917449,32.79900291 -17.00024449,32.79900291 -17.00024449,32.79990491 -16.99917449,32.79990491 -16.99810449,32.79990491 -16.99810449,32.80080691 -16.99703449,32.80080691 -16.99703449,32.79990491 -16.99703449,32.79900291 -16.99596449,32.79900291 -16.99489449,32.79900291 -16.99489449,32.79810091</coordinates></LinearRing></outerBoundaryIs></Polygon><Polygon><outerBoundaryIs><LinearRing><coordinates>-16.97028449,32.79810091 -16.97028449,32.79719891 -16.97135449,32.79719891 -16.97135449,32.79810091 -16.97135449,32.79900291 -16.97028449,32.79900291 -16.97028449,32.79810091</coordinates></LinearRing></outerBoundaryIs></Polygon><Polygon><outerBoundaryIs><LinearRing><coordinates>-16.97884449,32.79810091 -16.97777449,32.79810091 -16.97777449,32.79719891 -16.97884449,32.79719891 -16.97884449,32.79810091</coordinates></LinearRing></outerBoundaryIs></Polygon><Polygon><outerBoundaryIs><LinearRing><coordinates>-16.96386449,32.79810091 -16.96279449,32.79810091 -16.96279449,32.79719891 -16.96386449,32.79719891 -16.96386449,32.79810091</coordinates></LinearRing></outerBoundaryIs></Polygon><Polygon><outerBoundaryIs><LinearRing><coordinates>-16.99382449,32.79900291 -16.99275449,32.79900291 -16.99275449,32.79810091 -16.99382449,32.79810091 -16.99382449,32.79900291</coordinates></LinearRing></outerBoundaryIs></Polygon><Polygon><outerBoundaryIs><LinearRing><coordinates>-16.96172449,32.79990491 -16.96065449,32.79990491 -16.96065449,32.79900291 -16.96172449,32.79900291 -16.96172449,32.79990491</coordinates></LinearRing></outerBoundaryIs></Polygon><Polygon><outerBoundaryIs><LinearRing><coordinates>-16.97028449,32.79990491 -16.96921449,32.79990491 -16.96921449,32.79900291 -16.97028449,32.79900291 -16.97028449,32.79990491</coordinates></LinearRing></outerBoundaryIs></Polygon><Polygon><outerBoundaryIs><LinearRing><coordinates>-17.04839449,32.79990491 -17.04732449,32.79990491 -17.04732449,32.79900291 -17.04839449,32.79900291 -17.04839449,32.79990491</coordinates></LinearRing></outerBoundaryIs></Polygon><Polygon><outerBoundaryIs><LinearRing><coordinates>-17.14683449,32.80892491 -17.14576449,32.80892491 -17.14576449,32.80802291 -17.14683449,32.80802291 -17.14683449,32.80892491</coordinates></LinearRing></outerBoundaryIs></Polygon><Polygon><outerBoundaryIs><LinearRing><coordinates>-16.98526449,32.81253291 -16.98419449,32.81253291 -16.98419449,32.81163091 -16.98526449,32.81163091 -16.98633449,32.81163091 -16.98633449,32.81253291 -16.98526449,32.81253291</coordinates></LinearRing></outerBoundaryIs></Polygon><Polygon><outerBoundaryIs><LinearRing><coordinates>-16.98847449,32.81253291 -16.98740449,32.81253291 -16.98740449,32.81163091 -16.98847449,32.81163091 -16.98847449,32.81253291</coordinates></LinearRing></outerBoundaryIs></Polygon><Polygon><outerBoundaryIs><LinearRing><coordinates>-17.00345449,32.81253291 -17.00238449,32.81253291 -17.00238449,32.81163091 -17.00345449,32.81163091 -17.00345449,32.81253291</coordinates></LinearRing></outerBoundaryIs></Polygon><Polygon><outerBoundaryIs><LinearRing><coordinates>-16.98312449,32.81343491 -16.98205449,32.81343491 -16.98205449,32.81253291 -16.98312449,32.81253291 -16.98312449,32.81343491</coordinates></LinearRing></outerBoundaryIs></Polygon><Polygon><outerBoundaryIs><LinearRing><coordinates>-16.99917449,32.81343491 -16.99810449,32.81343491 -16.99810449,32.81253291 -16.99917449,32.81253291 -16.99917449,32.81343491</coordinates></LinearRing></outerBoundaryIs></Polygon><Polygon><outerBoundaryIs><LinearRing><coordinates>-17.00452449,32.81343491 -17.00345449,32.81343491 -17.00345449,32.81253291 -17.00452449,32.81253291 -17.00452449,32.81343491</coordinates></LinearRing></outerBoundaryIs></Polygon><Polygon><outerBoundaryIs><LinearRing><coordinates>-16.95102449,32.80982691 -16.94995449,32.80982691 -16.94995449,32.80892491 -16.95102449,32.80892491 -16.95102449,32.80982691</coordinates></LinearRing></outerBoundaryIs></Polygon><Polygon><outerBoundaryIs><LinearRing><coordinates>-16.99596449,32.80892491 -16.99596449,32.80802291 -16.99703449,32.80802291 -16.99703449,32.80892491 -16.99703449,32.80982691 -16.99596449,32.80982691 -16.99596449,32.80892491</coordinates></LinearRing></outerBoundaryIs></Polygon><Polygon><outerBoundaryIs><LinearRing><coordinates>-16.99596449,32.81072891 -16.99489449,32.81072891 -16.99489449,32.80982691 -16.99596449,32.80982691 -16.99596449,32.81072891</coordinates></LinearRing></outerBoundaryIs></Polygon><Polygon><outerBoundaryIs><LinearRing><coordinates>-16.99382449,32.81072891 -16.99275449,32.81072891 -16.99275449,32.80982691 -16.99382449,32.80982691 -16.99382449,32.81072891</coordinates></LinearRing></outerBoundaryIs></Polygon><Polygon><outerBoundaryIs><LinearRing><coordinates>-16.96172449,32.81163091 -16.96065449,32.81163091 -16.96065449,32.81072891 -16.96172449,32.81072891 -16.96172449,32.81163091</coordinates></LinearRing></outerBoundaryIs></Polygon><Polygon><outerBoundaryIs><LinearRing><coordinates>-16.96386449,32.81163091 -16.96279449,32.81163091 -16.96279449,32.81072891 -16.96386449,32.81072891 -16.96386449,32.81163091</coordinates></LinearRing></outerBoundaryIs></Polygon><Polygon><outerBoundaryIs><LinearRing><coordinates>-16.98205449,32.81163091 -16.98098449,32.81163091 -16.98098449,32.81072891 -16.98205449,32.81072891 -16.98205449,32.81163091</coordinates></LinearRing></outerBoundaryIs></Polygon><Polygon><outerBoundaryIs><LinearRing><coordinates>-16.98954449,32.81163091 -16.98847449,32.81163091 -16.98847449,32.81072891 -16.98954449,32.81072891 -16.98954449,32.81163091</coordinates></LinearRing></outerBoundaryIs></Polygon><Polygon><outerBoundaryIs><LinearRing><coordinates>-16.94139449,32.81433691 -16.94032449,32.81433691 -16.94032449,32.81343491 -16.94139449,32.81343491 -16.94139449,32.81433691</coordinates></LinearRing></outerBoundaryIs></Polygon><Polygon><outerBoundaryIs><LinearRing><coordinates>-16.99703449,32.81433691 -16.99703449,32.81343491 -16.99810449,32.81343491 -16.99810449,32.81433691 -16.99810449,32.81523891 -16.99703449,32.81523891 -16.99703449,32.81433691</coordinates></LinearRing></outerBoundaryIs></Polygon><Polygon><outerBoundaryIs><LinearRing><coordinates>-17.00345449,32.81433691 -17.00238449,32.81433691 -17.00238449,32.81343491 -17.00345449,32.81343491 -17.00345449,32.81433691</coordinates></LinearRing></outerBoundaryIs></Polygon><Polygon><outerBoundaryIs><LinearRing><coordinates>-17.15218449,32.81523891 -17.15111449,32.81523891 -17.15111449,32.81433691 -17.15218449,32.81433691 -17.15218449,32.81523891</coordinates></LinearRing></outerBoundaryIs></Polygon><Polygon><outerBoundaryIs><LinearRing><coordinates>-16.96600449,32.81523891 -16.96493449,32.81523891 -16.96493449,32.81433691 -16.96600449,32.81433691 -16.96600449,32.81523891</coordinates></LinearRing></outerBoundaryIs></Polygon><Polygon><outerBoundaryIs><LinearRing><coordinates>-16.97670449,32.81523891 -16.97563449,32.81523891 -16.97563449,32.81433691 -16.97670449,32.81433691 -16.97670449,32.81523891</coordinates></LinearRing></outerBoundaryIs></Polygon><Polygon><outerBoundaryIs><LinearRing><coordinates>-16.99061449,32.81523891 -16.98954449,32.81523891 -16.98954449,32.81433691 -16.99061449,32.81433691 -16.99061449,32.81523891</coordinates></LinearRing></outerBoundaryIs></Polygon><Polygon><outerBoundaryIs><LinearRing><coordinates>-16.97670449,32.81974891 -16.97563449,32.81974891 -16.97563449,32.81884691 -16.97670449,32.81884691 -16.97670449,32.81974891</coordinates></LinearRing></outerBoundaryIs></Polygon><Polygon><outerBoundaryIs><LinearRing><coordinates>-16.96921449,32.81974891 -16.96814449,32.81974891 -16.96814449,32.81884691 -16.96921449,32.81884691 -16.96921449,32.81974891</coordinates></LinearRing></outerBoundaryIs></Polygon><Polygon><outerBoundaryIs><LinearRing><coordinates>-16.94139449,32.82606291 -16.94032449,32.82606291 -16.93925449,32.82606291 -16.93925449,32.82516091 -16.94032449,32.82516091 -16.94139449,32.82516091 -16.94139449,32.82606291</coordinates></LinearRing></outerBoundaryIs></Polygon><Polygon><outerBoundaryIs><LinearRing><coordinates>-17.10510449,32.82335691 -17.10403449,32.82335691 -17.10403449,32.82245491 -17.10510449,32.82245491 -17.10510449,32.82335691</coordinates></LinearRing></outerBoundaryIs></Polygon><Polygon><outerBoundaryIs><LinearRing><coordinates>-16.98954449,32.82335691 -16.98847449,32.82335691 -16.98847449,32.82245491 -16.98954449,32.82245491 -16.98954449,32.82335691</coordinates></LinearRing></outerBoundaryIs></Polygon><Polygon><outerBoundaryIs><LinearRing><coordinates>-17.18321449,32.82516091 -17.18321449,32.82425891 -17.18428449,32.82425891 -17.18428449,32.82516091 -17.18428449,32.82606291 -17.18321449,32.82606291 -17.18321449,32.82516091</coordinates></LinearRing></outerBoundaryIs></Polygon><Polygon><outerBoundaryIs><LinearRing><coordinates>-17.15325449,32.82155291 -17.15218449,32.82155291 -17.15218449,32.82065091 -17.15325449,32.82065091 -17.15325449,32.82155291</coordinates></LinearRing></outerBoundaryIs></Polygon><Polygon><outerBoundaryIs><LinearRing><coordinates>-16.95423449,32.82155291 -16.95423449,32.82065091 -16.95530449,32.82065091 -16.95530449,32.82155291 -16.95530449,32.82245491 -16.95423449,32.82245491 -16.95423449,32.82155291</coordinates></LinearRing></outerBoundaryIs></Polygon><Polygon><outerBoundaryIs><LinearRing><coordinates>-16.99382449,32.82155291 -16.99275449,32.82155291 -16.99275449,32.82065091 -16.99382449,32.82065091 -16.99382449,32.82155291</coordinates></LinearRing></outerBoundaryIs></Polygon><Polygon><outerBoundaryIs><LinearRing><coordinates>-16.97028449,32.82155291 -16.96921449,32.82155291 -16.96921449,32.82065091 -16.97028449,32.82065091 -16.97028449,32.82155291</coordinates></LinearRing></outerBoundaryIs></Polygon><Polygon><outerBoundaryIs><LinearRing><coordinates>-16.96814449,32.82155291 -16.96707449,32.82155291 -16.96707449,32.82065091 -16.96814449,32.82065091 -16.96814449,32.82155291</coordinates></LinearRing></outerBoundaryIs></Polygon><Polygon><outerBoundaryIs><LinearRing><coordinates>-17.09868449,32.81974891 -17.09868449,32.81884691 -17.09975449,32.81884691 -17.09975449,32.81974891 -17.10082449,32.81974891 -17.10189449,32.81974891 -17.10296449,32.81974891 -17.10296449,32.82065091 -17.10296449,32.82155291 -17.10403449,32.82155291 -17.10403449,32.82245491 -17.10296449,32.82245491 -17.10189449,32.82245491 -17.10189449,32.82155291 -17.10082449,32.82155291 -17.10082449,32.82065091 -17.09975449,32.82065091 -17.09868449,32.82065091 -17.09868449,32.81974891</coordinates></LinearRing></outerBoundaryIs></Polygon><Polygon><outerBoundaryIs><LinearRing><coordinates>-16.97456449,32.82065091 -16.97456449,32.81974891 -16.97563449,32.81974891 -16.97563449,32.82065091 -16.97563449,32.82155291 -16.97456449,32.82155291 -16.97456449,32.82065091</coordinates></LinearRing></outerBoundaryIs></Polygon><Polygon><outerBoundaryIs><LinearRing><coordinates>-16.97135449,32.82245491 -16.97028449,32.82245491 -16.97028449,32.82155291 -16.97135449,32.82155291 -16.97135449,32.82245491</coordinates></LinearRing></outerBoundaryIs></Polygon><Polygon><outerBoundaryIs><LinearRing><coordinates>-17.10938449,32.82245491 -17.10831449,32.82245491 -17.10831449,32.82155291 -17.10938449,32.82155291 -17.10938449,32.82245491</coordinates></LinearRing></outerBoundaryIs></Polygon><Polygon><outerBoundaryIs><LinearRing><coordinates>-16.99275449,32.82245491 -16.99168449,32.82245491 -16.99168449,32.82155291 -16.99275449,32.82155291 -16.99275449,32.82245491</coordinates></LinearRing></outerBoundaryIs></Polygon><Polygon><outerBoundaryIs><LinearRing><coordinates>-17.16716449,32.84771091 -17.16609449,32.84771091 -17.16609449,32.84680891 -17.16716449,32.84680891 -17.16716449,32.84771091</coordinates></LinearRing></outerBoundaryIs></Polygon><Polygon><outerBoundaryIs><LinearRing><coordinates>-16.93711449,32.82696491 -16.93711449,32.82606291 -16.93818449,32.82606291 -16.93925449,32.82606291 -16.93925449,32.82696491 -16.93818449,32.82696491 -16.93818449,32.82786691 -16.93711449,32.82786691 -16.93604449,32.82786691 -16.93497449,32.82786691 -16.93390449,32.82786691 -16.93283449,32.82786691 -16.93176449,32.82786691 -16.93069449,32.82786691 -16.93069449,32.82696491 -16.93176449,32.82696491 -16.93283449,32.82696491 -16.93390449,32.82696491 -16.93497449,32.82696491 -16.93604449,32.82696491 -16.93711449,32.82696491</coordinates></LinearRing></outerBoundaryIs></Polygon><Polygon><outerBoundaryIs><LinearRing><coordinates>-17.18214449,32.82786691 -17.18107449,32.82786691 -17.18107449,32.82696491 -17.18214449,32.82696491 -17.18214449,32.82606291 -17.18321449,32.82606291 -17.18321449,32.82696491 -17.18321449,32.82786691 -17.18214449,32.82786691</coordinates></LinearRing></outerBoundaryIs></Polygon><Polygon><outerBoundaryIs><LinearRing><coordinates>-16.98419449,32.81974891 -16.98419449,32.81884691 -16.98526449,32.81884691 -16.98526449,32.81974891 -16.98633449,32.81974891 -16.98740449,32.81974891 -16.98740449,32.82065091 -16.98740449,32.82155291 -16.98740449,32.82245491 -16.98633449,32.82245491 -16.98633449,32.82335691 -16.98740449,32.82335691 -16.98847449,32.82335691 -16.98847449,32.82425891 -16.98847449,32.82516091 -16.98847449,32.82606291 -16.98740449,32.82606291 -16.98740449,32.82696491 -16.98633449,32.82696491 -16.98526449,32.82696491 -16.98419449,32.82696491 -16.98312449,32.82696491 -16.98312449,32.82606291 -16.98205449,32.82606291 -16.98205449,32.82516091 -16.98205449,32.82425891 -16.98205449,32.82335691 -16.98312449,32.82335691 -16.98312449,32.82245491 -16.98419449,32.82245491 -16.98419449,32.82155291 -16.98526449,32.82155291 -16.98633449,32.82155291 -16.98633449,32.82065091 -16.98526449,32.82065091 -16.98419449,32.82065091 -16.98419449,32.81974891</coordinates></LinearRing></outerBoundaryIs></Polygon><Polygon><outerBoundaryIs><LinearRing><coordinates>-16.93925449,32.81523891 -16.93925449,32.81433691 -16.94032449,32.81433691 -16.94032449,32.81523891 -16.94139449,32.81523891 -16.94246449,32.81523891 -16.94353449,32.81523891 -16.94460449,32.81523891 -16.94567449,32.81523891 -16.94674449,32.81523891 -16.94781449,32.81523891 -16.94888449,32.81523891 -16.94995449,32.81523891 -16.95102449,32.81523891 -16.95209449,32.81523891 -16.95209449,32.81433691 -16.95209449,32.81343491 -16.95102449,32.81343491 -16.95102449,32.81253291 -16.95102449,32.81163091 -16.95102449,32.81072891 -16.95209449,32.81072891 -16.95316449,32.81072891 -16.95423449,32.81072891 -16.95423449,32.81163091 -16.95423449,32.81253291 -16.95530449,32.81253291 -16.95530449,32.81343491 -16.95637449,32.81343491 -16.95637449,32.81433691 -16.95744449,32.81433691 -16.95744449,32.81343491 -16.95851449,32.81343491 -16.95851449,32.81433691 -16.95851449,32.81523891 -16.95958449,32.81523891 -16.95958449,32.81614091 -16.96065449,32.81614091 -16.96065449,32.81704291 -16.96172449,32.81704291 -16.96172449,32.81614091 -16.96172449,32.81523891 -16.96279449,32.81523891 -16.96386449,32.81523891 -16.96493449,32.81523891 -16.96493449,32.81614091 -16.96493449,32.81704291 -16.96493449,32.81794491 -16.96600449,32.81794491 -16.96707449,32.81794491 -16.96707449,32.81884691 -16.96707449,32.81974891 -16.96707449,32.82065091 -16.96600449,32.82065091 -16.96600449,32.82155291 -16.96600449,32.82245491 -16.96707449,32.82245491 -16.96814449,32.82245491 -16.96814449,32.82335691 -16.96921449,32.82335691 -16.96921449,32.82425891 -16.96814449,32.82425891 -16.96707449,32.82425891 -16.96707449,32.82335691 -16.96600449,32.82335691 -16.96493449,32.82335691 -16.96386449,32.82335691 -16.96279449,32.82335691 -16.96172449,32.82335691 -16.96065449,32.82335691 -16.95958449,32.82335691 -16.95851449,32.82335691 -16.95744449,32.82335691 -16.95637449,32.82335691 -16.95637449,32.82425891 -16.95637449,32.82516091 -16.95530449,32.82516091 -16.95423449,32.82516091 -16.95316449,32.82516091 -16.95316449,32.82425891 -16.95423449,32.82425891 -16.95530449,32.82425891 -16.95530449,32.82335691 -16.95530449,32.82245491 -16.95637449,32.82245491 -16.95637449,32.82155291 -16.95637449,32.82065091 -16.95637449,32.81974891 -16.95530449,32.81974891 -16.95530449,32.81884691 -16.95423449,32.81884691 -16.95423449,32.81974891 -16.95316449,32.81974891 -16.95316449,32.81884691 -16.95316449,32.81794491 -16.95209449,32.81794491 -16.95209449,32.81884691 -16.95209449,32.81974891 -16.95102449,32.81974891 -16.95102449,32.82065091 -16.95209449,32.82065091 -16.95316449,32.82065091 -16.95316449,32.82155291 -16.95316449,32.82245491 -16.95316449,32.82335691 -16.95209449,32.82335691 -16.95209449,32.82425891 -16.95209449,32.82516091 -16.95102449,32.82516091 -16.94995449,32.82516091 -16.94888449,32.82516091 -16.94888449,32.82425891 -16.94781449,32.82425891 -16.94781449,32.82516091 -16.94674449,32.82516091 -16.94674449,32.82606291 -16.94567449,32.82606291 -16.94567449,32.82696491 -16.94460449,32.82696491 -16.94353449,32.82696491 -16.94246449,32.82696491 -16.94139449,32.82696491 -16.94139449,32.82606291 -16.94246449,32.82606291 -16.94246449,32.82516091 -16.94139449,32.82516091 -16.94139449,32.82425891 -16.94139449,32.82335691 -16.94139449,32.82245491 -16.94139449,32.82155291 -16.94246449,32.82155291 -16.94246449,32.82065091 -16.94353449,32.82065091 -16.94353449,32.82155291 -16.94460449,32.82155291 -16.94460449,32.82065091 -16.94460449,32.81974891 -16.94353449,32.81974891 -16.94246449,32.81974891 -16.94139449,32.81974891 -16.94139449,32.82065091 -16.94032449,32.82065091 -16.94032449,32.81974891 -16.94032449,32.81884691 -16.93925449,32.81884691 -16.93925449,32.81794491 -16.93925449,32.81704291 -16.93925449,32.81614091 -16.93925449,32.81523891</coordinates></LinearRing></outerBoundaryIs><innerBoundaryIs><LinearRing><coordinates>-16.95851449,32.81523891 -16.95744449,32.81523891 -16.95744449,32.81614091 -16.95851449,32.81614091 -16.95851449,32.81523891</coordinates></LinearRing></innerBoundaryIs><innerBoundaryIs><LinearRing><coordinates>-16.96493449,32.81794491 -16.96386449,32.81794491 -16.96386449,32.81884691 -16.96493449,32.81884691 -16.96493449,32.81794491</coordinates></LinearRing></innerBoundaryIs><innerBoundaryIs><LinearRing><coordinates>-16.96600449,32.82065091 -16.96600449,32.81974891 -16.96493449,32.81974891 -16.96493449,32.82065091 -16.96600449,32.82065091</coordinates></LinearRing></innerBoundaryIs><innerBoundaryIs><LinearRing><coordinates>-16.95102449,32.81974891 -16.95102449,32.81884691 -16.94995449,32.81884691 -16.94888449,32.81884691 -16.94781449,32.81884691 -16.94781449,32.81974891 -16.94888449,32.81974891 -16.94995449,32.81974891 -16.95102449,32.81974891</coordinates></LinearRing></innerBoundaryIs><innerBoundaryIs><LinearRing><coordinates>-16.94460449,32.81974891 -16.94567449,32.81974891 -16.94567449,32.81884691 -16.94460449,32.81884691 -16.94460449,32.81974891</coordinates></LinearRing></innerBoundaryIs><innerBoundaryIs><LinearRing><coordinates>-16.95744449,32.81704291 -16.95637449,32.81704291 -16.95637449,32.81794491 -16.95744449,32.81794491 -16.95744449,32.81704291</coordinates></LinearRing></innerBoundaryIs><innerBoundaryIs><LinearRing><coordinates>-16.95744449,32.81794491 -16.95744449,32.81884691 -16.95851449,32.81884691 -16.95851449,32.81794491 -16.95744449,32.81794491</coordinates></LinearRing></innerBoundaryIs><innerBoundaryIs><LinearRing><coordinates>-16.95423449,32.81433691 -16.95316449,32.81433691 -16.95316449,32.81523891 -16.95423449,32.81523891 -16.95423449,32.81433691</coordinates></LinearRing></innerBoundaryIs><innerBoundaryIs><LinearRing><coordinates>-16.95423449,32.81523891 -16.95423449,32.81614091 -16.95530449,32.81614091 -16.95530449,32.81523891 -16.95423449,32.81523891</coordinates></LinearRing></innerBoundaryIs><innerBoundaryIs><LinearRing><coordinates>-16.95209449,32.82155291 -16.95102449,32.82155291 -16.95102449,32.82245491 -16.95209449,32.82245491 -16.95209449,32.82155291</coordinates></LinearRing></innerBoundaryIs><innerBoundaryIs><LinearRing><coordinates>-16.94674449,32.82425891 -16.94674449,32.82335691 -16.94567449,32.82335691 -16.94567449,32.82425891 -16.94674449,32.82425891</coordinates></LinearRing></innerBoundaryIs></Polygon><Polygon><outerBoundaryIs><LinearRing><coordinates>-17.15539449,32.81704291 -17.15432449,32.81704291 -17.15432449,32.81614091 -17.15539449,32.81614091 -17.15539449,32.81704291</coordinates></LinearRing></outerBoundaryIs></Polygon><Polygon><outerBoundaryIs><LinearRing><coordinates>-16.96814449,32.81704291 -16.96814449,32.81614091 -16.96921449,32.81614091 -16.96921449,32.81704291 -16.97028449,32.81704291 -16.97028449,32.81794491 -16.96921449,32.81794491 -16.96814449,32.81794491 -16.96707449,32.81794491 -16.96707449,32.81704291 -16.96814449,32.81704291</coordinates></LinearRing></outerBoundaryIs></Polygon><Polygon><outerBoundaryIs><LinearRing><coordinates>-16.97028449,32.81343491 -16.97028449,32.81253291 -16.97135449,32.81253291 -16.97135449,32.81343491 -16.97135449,32.81433691 -16.97242449,32.81433691 -16.97242449,32.81343491 -16.97242449,32.81253291 -16.97242449,32.81163091 -16.97242449,32.81072891 -16.97349449,32.81072891 -16.97456449,32.81072891 -16.97456449,32.80982691 -16.97456449,32.80892491 -16.97563449,32.80892491 -16.97670449,32.80892491 -16.97670449,32.80982691 -16.97670449,32.81072891 -16.97563449,32.81072891 -16.97563449,32.81163091 -16.97563449,32.81253291 -16.97670449,32.81253291 -16.97670449,32.81343491 -16.97563449,32.81343491 -16.97456449,32.81343491 -16.97456449,32.81433691 -16.97456449,32.81523891 -16.97349449,32.81523891 -16.97349449,32.81614091 -16.97349449,32.81704291 -16.97456449,32.81704291 -16.97456449,32.81794491 -16.97456449,32.81884691 -16.97349449,32.81884691 -16.97349449,32.81794491 -16.97242449,32.81794491 -16.97242449,32.81704291 -16.97242449,32.81614091 -16.97242449,32.81523891 -16.97135449,32.81523891 -16.97135449,32.81614091 -16.97028449,32.81614091 -16.97028449,32.81523891 -16.96921449,32.81523891 -16.96814449,32.81523891 -16.96814449,32.81433691 -16.96921449,32.81433691 -16.97028449,32.81433691 -16.97028449,32.81343491</coordinates></LinearRing></outerBoundaryIs></Polygon><Polygon><outerBoundaryIs><LinearRing><coordinates>-16.96707449,32.81614091 -16.96600449,32.81614091 -16.96600449,32.81523891 -16.96707449,32.81523891 -16.96707449,32.81614091</coordinates></LinearRing></outerBoundaryIs></Polygon><Polygon><outerBoundaryIs><LinearRing><coordinates>-16.99168449,32.81614091 -16.99061449,32.81614091 -16.99061449,32.81523891 -16.99168449,32.81523891 -16.99168449,32.81614091</coordinates></LinearRing></outerBoundaryIs></Polygon><Polygon><outerBoundaryIs><LinearRing><coordinates>-16.91250449,32.80712091 -16.91143449,32.80712091 -16.91143449,32.80621891 -16.91250449,32.80621891 -16.91250449,32.80531691 -16.91143449,32.80531691 -16.91143449,32.80441491 -16.91036449,32.80441491 -16.91036449,32.80351291 -16.91143449,32.80351291 -16.91143449,32.80261091 -16.91250449,32.80261091 -16.91250449,32.80170891 -16.91250449,32.80080691 -16.91357449,32.80080691 -16.91357449,32.79990491 -16.91464449,32.79990491 -16.91464449,32.80080691 -16.91571449,32.80080691 -16.91678449,32.80080691 -16.91678449,32.80170891 -16.91678449,32.80261091 -16.91785449,32.80261091 -16.91785449,32.80170891 -16.91785449,32.80080691 -16.91892449,32.80080691 -16.91892449,32.79990491 -16.91892449,32.79900291 -16.91785449,32.79900291 -16.91785449,32.79810091 -16.91785449,32.79719891 -16.91785449,32.79629691 -16.91785449,32.79539491 -16.91785449,32.79449291 -16.91785449,32.79359091 -16.91785449,32.79268891 -16.91892449,32.79268891 -16.91999449,32.79268891 -16.91999449,32.79178691 -16.92106449,32.79178691 -16.92106449,32.79088491 -16.92106449,32.78998291 -16.92106449,32.78908091 -16.92213449,32.78908091 -16.92213449,32.78817891 -16.92320449,32.78817891 -16.92320449,32.78727691 -16.92213449,32.78727691 -16.92213449,32.78637491 -16.92213449,32.78547291 -16.92320449,32.78547291 -16.92320449,32.78457091 -16.92320449,32.78366891 -16.92427449,32.78366891 -16.92427449,32.78457091 -16.92534449,32.78457091 -16.92534449,32.78547291 -16.92641449,32.78547291 -16.92641449,32.78457091 -16.92748449,32.78457091 -16.92748449,32.78366891 -16.92641449,32.78366891 -16.92641449,32.78276691 -16.92641449,32.78186491 -16.92641449,32.78096291 -16.92641449,32.78006091 -16.92748449,32.78006091 -16.92748449,32.77915891 -16.92855449,32.77915891 -16.92855449,32.77825691 -16.92855449,32.77735491 -16.92962449,32.77735491 -16.93069449,32.77735491 -16.93069449,32.77645291 -16.93069449,32.77555091 -16.93176449,32.77555091 -16.93176449,32.77464891 -16.93176449,32.77374691 -16.93283449,32.77374691 -16.93283449,32.77284491 -16.93390449,32.77284491 -16.93497449,32.77284491 -16.93497449,32.77194291 -16.93604449,32.77194291 -16.93604449,32.77104091 -16.93711449,32.77104091 -16.93711449,32.77013891 -16.93711449,32.76923691 -16.93818449,32.76923691 -16.93925449,32.76923691 -16.93925449,32.77013891 -16.93818449,32.77013891 -16.93818449,32.77104091 -16.93925449,32.77104091 -16.93925449,32.77194291 -16.93818449,32.77194291 -16.93711449,32.77194291 -16.93711449,32.77284491 -16.93818449,32.77284491 -16.93925449,32.77284491 -16.93925449,32.77374691 -16.93818449,32.77374691 -16.93818449,32.77464891 -16.93711449,32.77464891 -16.93604449,32.77464891 -16.93604449,32.77555091 -16.93497449,32.77555091 -16.93497449,32.77645291 -16.93497449,32.77735491 -16.93390449,32.77735491 -16.93390449,32.77825691 -16.93390449,32.77915891 -16.93283449,32.77915891 -16.93283449,32.78006091 -16.93176449,32.78006091 -16.93069449,32.78006091 -16.93069449,32.78096291 -16.93069449,32.78186491 -16.93176449,32.78186491 -16.93176449,32.78276691 -16.93069449,32.78276691 -16.93069449,32.78366891 -16.93176449,32.78366891 -16.93176449,32.78457091 -16.93069449,32.78457091 -16.92962449,32.78457091 -16.92962449,32.78547291 -16.92962449,32.78637491 -16.92855449,32.78637491 -16.92855449,32.78727691 -16.92962449,32.78727691 -16.92962449,32.78817891 -16.92962449,32.78908091 -16.92855449,32.78908091 -16.92855449,32.78998291 -16.92748449,32.78998291 -16.92748449,32.79088491 -16.92855449,32.79088491 -16.92855449,32.79178691 -16.92855449,32.79268891 -16.92748449,32.79268891 -16.92748449,32.79359091 -16.92748449,32.79449291 -16.92641449,32.79449291 -16.92534449,32.79449291 -16.92534449,32.79539491 -16.92641449,32.79539491 -16.92641449,32.79629691 -16.92641449,32.79719891 -16.92748449,32.79719891 -16.92748449,32.79629691 -16.92748449,32.79539491 -16.92855449,32.79539491 -16.92962449,32.79539491 -16.92962449,32.79449291 -16.93069449,32.79449291 -16.93069449,32.79359091 -16.93176449,32.79359091 -16.93176449,32.79268891 -16.93176449,32.79178691 -16.93283449,32.79178691 -16.93283449,32.79088491 -16.93390449,32.79088491 -16.93390449,32.79178691 -16.93497449,32.79178691 -16.93497449,32.79088491 -16.93604449,32.79088491 -16.93604449,32.79178691 -16.93711449,32.79178691 -16.93711449,32.79268891 -16.93604449,32.79268891 -16.93497449,32.79268891 -16.93390449,32.79268891 -16.93283449,32.79268891 -16.93283449,32.79359091 -16.93390449,32.79359091 -16.93497449,32.79359091 -16.93497449,32.79449291 -16.93497449,32.79539491 -16.93497449,32.79629691 -16.93390449,32.79629691 -16.93390449,32.79539491 -16.93283449,32.79539491 -16.93283449,32.79629691 -16.93283449,32.79719891 -16.93283449,32.79810091 -16.93283449,32.79900291 -16.93176449,32.79900291 -16.93176449,32.79990491 -16.93069449,32.79990491 -16.93069449,32.80080691 -16.93176449,32.80080691 -16.93176449,32.80170891 -16.93283449,32.80170891 -16.93283449,32.80261091 -16.93390449,32.80261091 -16.93390449,32.80351291 -16.93283449,32.80351291 -16.93283449,32.80441491 -16.93176449,32.80441491 -16.93069449,32.80441491 -16.93069449,32.80531691 -16.92962449,32.80531691 -16.92855449,32.80531691 -16.92855449,32.80441491 -16.92748449,32.80441491 -16.92641449,32.80441491 -16.92641449,32.80531691 -16.92534449,32.80531691 -16.92427449,32.80531691 -16.92427449,32.80621891 -16.92320449,32.80621891 -16.92320449,32.80712091 -16.92213449,32.80712091 -16.92213449,32.80621891 -16.92106449,32.80621891 -16.92106449,32.80712091 -16.91999449,32.80712091 -16.91892449,32.80712091 -16.91892449,32.80802291 -16.91785449,32.80802291 -16.91785449,32.80712091 -16.91678449,32.80712091 -16.91571449,32.80712091 -16.91571449,32.80802291 -16.91464449,32.80802291 -16.91357449,32.80802291 -16.91357449,32.80892491 -16.91250449,32.80892491 -16.91250449,32.80802291 -16.91250449,32.80712091</coordinates></LinearRing></outerBoundaryIs><innerBoundaryIs><LinearRing><coordinates>-16.93604449,32.77464891 -16.93604449,32.77374691 -16.93497449,32.77374691 -16.93497449,32.77464891 -16.93604449,32.77464891</coordinates></LinearRing></innerBoundaryIs><innerBoundaryIs><LinearRing><coordinates>-16.92962449,32.78457091 -16.92962449,32.78366891 -16.92855449,32.78366891 -16.92855449,32.78457091 -16.92962449,32.78457091</coordinates></LinearRing></innerBoundaryIs><innerBoundaryIs><LinearRing><coordinates>-16.92962449,32.79539491 -16.92962449,32.79629691 -16.93069449,32.79629691 -16.93069449,32.79539491 -16.92962449,32.79539491</coordinates></LinearRing></innerBoundaryIs><innerBoundaryIs><LinearRing><coordinates>-16.93069449,32.79629691 -16.93069449,32.79719891 -16.93176449,32.79719891 -16.93176449,32.79629691 -16.93069449,32.79629691</coordinates></LinearRing></innerBoundaryIs><innerBoundaryIs><LinearRing><coordinates>-16.92641449,32.80170891 -16.92641449,32.80080691 -16.92534449,32.80080691 -16.92534449,32.80170891 -16.92641449,32.80170891</coordinates></LinearRing></innerBoundaryIs><innerBoundaryIs><LinearRing><coordinates>-16.92534449,32.80170891 -16.92427449,32.80170891 -16.92427449,32.80261091 -16.92534449,32.80261091 -16.92534449,32.80170891</coordinates></LinearRing></innerBoundaryIs><innerBoundaryIs><LinearRing><coordinates>-16.92748449,32.79810091 -16.92641449,32.79810091 -16.92641449,32.79900291 -16.92748449,32.79900291 -16.92748449,32.79810091</coordinates></LinearRing></innerBoundaryIs><innerBoundaryIs><LinearRing><coordinates>-16.92962449,32.78096291 -16.92855449,32.78096291 -16.92748449,32.78096291 -16.92748449,32.78186491 -16.92855449,32.78186491 -16.92962449,32.78186491 -16.92962449,32.78096291</coordinates></LinearRing></innerBoundaryIs><innerBoundaryIs><LinearRing><coordinates>-16.93176449,32.80351291 -16.93176449,32.80261091 -16.93069449,32.80261091 -16.93069449,32.80170891 -16.92962449,32.80170891 -16.92962449,32.80261091 -16.92962449,32.80351291 -16.93069449,32.80351291 -16.93176449,32.80351291</coordinates></LinearRing></innerBoundaryIs></Polygon><Polygon><outerBoundaryIs><LinearRing><coordinates>-17.00024449,32.80080691 -17.00024449,32.79990491 -17.00131449,32.79990491 -17.00131449,32.80080691 -17.00131449,32.80170891 -17.00238449,32.80170891 -17.00345449,32.80170891 -17.00345449,32.80261091 -17.00452449,32.80261091 -17.00452449,32.80351291 -17.00452449,32.80441491 -17.00559449,32.80441491 -17.00559449,32.80531691 -17.00666449,32.80531691 -17.00773449,32.80531691 -17.00880449,32.80531691 -17.00880449,32.80621891 -17.00987449,32.80621891 -17.01094449,32.80621891 -17.01094449,32.80712091 -17.01094449,32.80802291 -17.01201449,32.80802291 -17.01201449,32.80712091 -17.01308449,32.80712091 -17.01415449,32.80712091 -17.01522449,32.80712091 -17.01522449,32.80621891 -17.01629449,32.80621891 -17.01629449,32.80531691 -17.01736449,32.80531691 -17.01843449,32.80531691 -17.01950449,32.80531691 -17.01950449,32.80441491 -17.02057449,32.80441491 -17.02164449,32.80441491 -17.02271449,32.80441491 -17.02378449,32.80441491 -17.02485449,32.80441491 -17.02485449,32.80351291 -17.02592449,32.80351291 -17.02699449,32.80351291 -17.02806449,32.80351291 -17.02806449,32.80261091 -17.02913449,32.80261091 -17.03020449,32.80261091 -17.03020449,32.80351291 -17.03127449,32.80351291 -17.03127449,32.80441491 -17.03234449,32.80441491 -17.03341449,32.80441491 -17.03448449,32.80441491 -17.03448449,32.80351291 -17.03341449,32.80351291 -17.03341449,32.80261091 -17.03234449,32.80261091 -17.03234449,32.80170891 -17.03127449,32.80170891 -17.03020449,32.80170891 -17.02913449,32.80170891 -17.02913449,32.80080691 -17.02806449,32.80080691 -17.02699449,32.80080691 -17.02592449,32.80080691 -17.02592449,32.79990491 -17.02485449,32.79990491 -17.02378449,32.79990491 -17.02271449,32.79990491 -17.02271449,32.79900291 -17.02271449,32.79810091 -17.02164449,32.79810091 -17.02057449,32.79810091 -17.01950449,32.79810091 -17.01950449,32.79719891 -17.02057449,32.79719891 -17.02164449,32.79719891 -17.02164449,32.79629691 -17.02164449,32.79539491 -17.02164449,32.79449291 -17.02164449,32.79359091 -17.02271449,32.79359091 -17.02271449,32.79268891 -17.02378449,32.79268891 -17.02485449,32.79268891 -17.02485449,32.79178691 -17.02592449,32.79178691 -17.02699449,32.79178691 -17.02699449,32.79268891 -17.02699449,32.79359091 -17.02699449,32.79449291 -17.02592449,32.79449291 -17.02592449,32.79539491 -17.02592449,32.79629691 -17.02699449,32.79629691 -17.02806449,32.79629691 -17.02806449,32.79719891 -17.02806449,32.79810091 -17.02913449,32.79810091 -17.03020449,32.79810091 -17.03020449,32.79719891 -17.03127449,32.79719891 -17.03127449,32.79629691 -17.03234449,32.79629691 -17.03234449,32.79719891 -17.03341449,32.79719891 -17.03448449,32.79719891 -17.03555449,32.79719891 -17.03662449,32.79719891 -17.03662449,32.79629691 -17.03769449,32.79629691 -17.03769449,32.79719891 -17.03769449,32.79810091 -17.03876449,32.79810091 -17.03876449,32.79900291 -17.03876449,32.79990491 -17.03876449,32.80080691 -17.03983449,32.80080691 -17.03983449,32.80170891 -17.03983449,32.80261091 -17.04090449,32.80261091 -17.04090449,32.80351291 -17.04197449,32.80351291 -17.04197449,32.80261091 -17.04197449,32.80170891 -17.04197449,32.80080691 -17.04197449,32.79990491 -17.04197449,32.79900291 -17.04197449,32.79810091 -17.04090449,32.79810091 -17.04090449,32.79719891 -17.04197449,32.79719891 -17.04197449,32.79629691 -17.04304449,32.79629691 -17.04304449,32.79719891 -17.04411449,32.79719891 -17.04411449,32.79629691 -17.04411449,32.79539491 -17.04304449,32.79539491 -17.04304449,32.79449291 -17.04411449,32.79449291 -17.04518449,32.79449291 -17.04518449,32.79539491 -17.04518449,32.79629691 -17.04625449,32.79629691 -17.04625449,32.79719891 -17.04625449,32.79810091 -17.04625449,32.79900291 -17.04625449,32.79990491 -17.04625449,32.80080691 -17.04518449,32.80080691 -17.04518449,32.80170891 -17.04625449,32.80170891 -17.04732449,32.80170891 -17.04732449,32.80261091 -17.04625449,32.80261091 -17.04625449,32.80351291 -17.04518449,32.80351291 -17.04518449,32.80261091 -17.04411449,32.80261091 -17.04411449,32.80351291 -17.04411449,32.80441491 -17.04518449,32.80441491 -17.04518449,32.80531691 -17.04518449,32.80621891 -17.04411449,32.80621891 -17.04411449,32.80712091 -17.04304449,32.80712091 -17.04304449,32.80621891 -17.04197449,32.80621891 -17.04197449,32.80712091 -17.04197449,32.80802291 -17.04090449,32.80802291 -17.04090449,32.80712091 -17.03983449,32.80712091 -17.03876449,32.80712091 -17.03769449,32.80712091 -17.03662449,32.80712091 -17.03662449,32.80802291 -17.03555449,32.80802291 -17.03448449,32.80802291 -17.03448449,32.80892491 -17.03341449,32.80892491 -17.03341449,32.80802291 -17.03234449,32.80802291 -17.03127449,32.80802291 -17.03127449,32.80892491 -17.03020449,32.80892491 -17.02913449,32.80892491 -17.02913449,32.80982691 -17.02806449,32.80982691 -17.02699449,32.80982691 -17.02592449,32.80982691 -17.02485449,32.80982691 -17.02378449,32.80982691 -17.02271449,32.80982691 -17.02271449,32.81072891 -17.02164449,32.81072891 -17.02164449,32.81163091 -17.02057449,32.81163091 -17.02057449,32.81072891 -17.01950449,32.81072891 -17.01843449,32.81072891 -17.01843449,32.81163091 -17.01736449,32.81163091 -17.01629449,32.81163091 -17.01522449,32.81163091 -17.01415449,32.81163091 -17.01308449,32.81163091 -17.01201449,32.81163091 -17.01094449,32.81163091 -17.01094449,32.81253291 -17.01094449,32.81343491 -17.00987449,32.81343491 -17.00880449,32.81343491 -17.00880449,32.81433691 -17.00773449,32.81433691 -17.00666449,32.81433691 -17.00666449,32.81523891 -17.00559449,32.81523891 -17.00559449,32.81614091 -17.00452449,32.81614091 -17.00452449,32.81704291 -17.00345449,32.81704291 -17.00238449,32.81704291 -17.00131449,32.81704291 -17.00131449,32.81794491 -17.00024449,32.81794491 -16.99917449,32.81794491 -16.99810449,32.81794491 -16.99703449,32.81794491 -16.99596449,32.81794491 -16.99596449,32.81884691 -16.99489449,32.81884691 -16.99489449,32.81974891 -16.99489449,32.82065091 -16.99382449,32.82065091 -16.99382449,32.81974891 -16.99275449,32.81974891 -16.99168449,32.81974891 -16.99061449,32.81974891 -16.99061449,32.81884691 -16.99168449,32.81884691 -16.99168449,32.81794491 -16.99061449,32.81794491 -16.98954449,32.81794491 -16.98954449,32.81704291 -16.98847449,32.81704291 -16.98740449,32.81704291 -16.98740449,32.81794491 -16.98740449,32.81884691 -16.98633449,32.81884691 -16.98633449,32.81794491 -16.98633449,32.81704291 -16.98526449,32.81704291 -16.98419449,32.81704291 -16.98419449,32.81794491 -16.98312449,32.81794491 -16.98312449,32.81884691 -16.98312449,32.81974891 -16.98312449,32.82065091 -16.98205449,32.82065091 -16.98205449,32.82155291 -16.98205449,32.82245491 -16.98098449,32.82245491 -16.97991449,32.82245491 -16.97991449,32.82335691 -16.97884449,32.82335691 -16.97777449,32.82335691 -16.97670449,32.82335691 -16.97670449,32.82425891 -16.97563449,32.82425891 -16.97456449,32.82425891 -16.97349449,32.82425891 -16.97242449,32.82425891 -16.97135449,32.82425891 -16.97135449,32.82335691 -16.97135449,32.82245491 -16.97242449,32.82245491 -16.97242449,32.82335691 -16.97349449,32.82335691 -16.97456449,32.82335691 -16.97563449,32.82335691 -16.97563449,32.82245491 -16.97563449,32.82155291 -16.97670449,32.82155291 -16.97777449,32.82155291 -16.97884449,32.82155291 -16.97884449,32.82065091 -16.97991449,32.82065091 -16.98098449,32.82065091 -16.98098449,32.81974891 -16.98098449,32.81884691 -16.98205449,32.81884691 -16.98205449,32.81794491 -16.98098449,32.81794491 -16.98098449,32.81704291 -16.98205449,32.81704291 -16.98205449,32.81614091 -16.98312449,32.81614091 -16.98312449,32.81523891 -16.98419449,32.81523891 -16.98419449,32.81433691 -16.98419449,32.81343491 -16.98526449,32.81343491 -16.98526449,32.81433691 -16.98633449,32.81433691 -16.98740449,32.81433691 -16.98740449,32.81523891 -16.98847449,32.81523891 -16.98954449,32.81523891 -16.98954449,32.81614091 -16.99061449,32.81614091 -16.99061449,32.81704291 -16.99168449,32.81704291 -16.99168449,32.81614091 -16.99275449,32.81614091 -16.99275449,32.81523891 -16.99275449,32.81433691 -16.99275449,32.81343491 -16.99168449,32.81343491 -16.99061449,32.81343491 -16.98954449,32.81343491 -16.98954449,32.81253291 -16.99061449,32.81253291 -16.99168449,32.81253291 -16.99275449,32.81253291 -16.99382449,32.81253291 -16.99489449,32.81253291 -16.99489449,32.81163091 -16.99596449,32.81163091 -16.99703449,32.81163091 -16.99703449,32.81072891 -16.99810449,32.81072891 -16.99810449,32.81163091 -16.99810449,32.81253291 -16.99703449,32.81253291 -16.99596449,32.81253291 -16.99596449,32.81343491 -16.99596449,32.81433691 -16.99596449,32.81523891 -16.99703449,32.81523891 -16.99703449,32.81614091 -16.99810449,32.81614091 -16.99917449,32.81614091 -16.99917449,32.81523891 -16.99917449,32.81433691 -17.00024449,32.81433691 -17.00024449,32.81523891 -17.00131449,32.81523891 -17.00238449,32.81523891 -17.00345449,32.81523891 -17.00452449,32.81523891 -17.00452449,32.81433691 -17.00559449,32.81433691 -17.00559449,32.81343491 -17.00559449,32.81253291 -17.00452449,32.81253291 -17.00452449,32.81163091 -17.00345449,32.81163091 -17.00345449,32.81072891 -17.00345449,32.80982691 -17.00452449,32.80982691 -17.00452449,32.81072891 -17.00559449,32.81072891 -17.00559449,32.80982691 -17.00666449,32.80982691 -17.00666449,32.80892491 -17.00773449,32.80892491 -17.00773449,32.80802291 -17.00880449,32.80802291 -17.00880449,32.80712091 -17.00773449,32.80712091 -17.00666449,32.80712091 -17.00666449,32.80621891 -17.00559449,32.80621891 -17.00452449,32.80621891 -17.00452449,32.80531691 -17.00345449,32.80531691 -17.00345449,32.80441491 -17.00345449,32.80351291 -17.00238449,32.80351291 -17.00238449,32.80261091 -17.00131449,32.80261091 -17.00024449,32.80261091 -17.00024449,32.80170891 -17.00024449,32.80080691</coordinates></LinearRing></outerBoundaryIs><innerBoundaryIs><LinearRing><coordinates>-17.04197449,32.80351291 -17.04197449,32.80441491 -17.04304449,32.80441491 -17.04304449,32.80351291 -17.04197449,32.80351291</coordinates></LinearRing></innerBoundaryIs><innerBoundaryIs><LinearRing><coordinates>-17.04518449,32.80080691 -17.04518449,32.79990491 -17.04411449,32.79990491 -17.04411449,32.80080691 -17.04518449,32.80080691</coordinates></LinearRing></innerBoundaryIs><innerBoundaryIs><LinearRing><coordinates>-16.99917449,32.81614091 -16.99917449,32.81704291 -17.00024449,32.81704291 -17.00024449,32.81614091 -16.99917449,32.81614091</coordinates></LinearRing></innerBoundaryIs><innerBoundaryIs><LinearRing><coordinates>-17.00559449,32.81072891 -17.00559449,32.81163091 -17.00666449,32.81163091 -17.00773449,32.81163091 -17.00773449,32.81072891 -17.00666449,32.81072891 -17.00559449,32.81072891</coordinates></LinearRing></innerBoundaryIs><innerBoundaryIs><LinearRing><coordinates>-17.00880449,32.80802291 -17.00880449,32.80892491 -17.00987449,32.80892491 -17.00987449,32.80802291 -17.00880449,32.80802291</coordinates></LinearRing></innerBoundaryIs><innerBoundaryIs><LinearRing><coordinates>-17.03555449,32.79810091 -17.03448449,32.79810091 -17.03448449,32.79900291 -17.03555449,32.79900291 -17.03555449,32.79810091</coordinates></LinearRing></innerBoundaryIs><innerBoundaryIs><LinearRing><coordinates>-17.03341449,32.79810091 -17.03234449,32.79810091 -17.03127449,32.79810091 -17.03127449,32.79900291 -17.03234449,32.79900291 -17.03341449,32.79900291 -17.03341449,32.79810091</coordinates></LinearRing></innerBoundaryIs><innerBoundaryIs><LinearRing><coordinates>-17.04411449,32.79900291 -17.04411449,32.79810091 -17.04304449,32.79810091 -17.04304449,32.79900291 -17.04411449,32.79900291</coordinates></LinearRing></innerBoundaryIs></Polygon><Polygon><outerBoundaryIs><LinearRing><coordinates>-17.17465449,32.79810091 -17.17465449,32.79719891 -17.17572449,32.79719891 -17.17572449,32.79810091 -17.17572449,32.79900291 -17.17572449,32.79990491 -17.17679449,32.79990491 -17.17679449,32.80080691 -17.17786449,32.80080691 -17.17893449,32.80080691 -17.17893449,32.80170891 -17.17893449,32.80261091 -17.18000449,32.80261091 -17.18107449,32.80261091 -17.18107449,32.80351291 -17.18107449,32.80441491 -17.18107449,32.80531691 -17.18000449,32.80531691 -17.18000449,32.80441491 -17.17893449,32.80441491 -17.17893449,32.80531691 -17.17893449,32.80621891 -17.17893449,32.80712091 -17.17786449,32.80712091 -17.17679449,32.80712091 -17.17679449,32.80802291 -17.17786449,32.80802291 -17.17786449,32.80892491 -17.17893449,32.80892491 -17.17893449,32.80982691 -17.17786449,32.80982691 -17.17786449,32.81072891 -17.17893449,32.81072891 -17.18000449,32.81072891 -17.18000449,32.81163091 -17.18000449,32.81253291 -17.18000449,32.81343491 -17.18000449,32.81433691 -17.18000449,32.81523891 -17.18000449,32.81614091 -17.18107449,32.81614091 -17.18214449,32.81614091 -17.18321449,32.81614091 -17.18321449,32.81704291 -17.18428449,32.81704291 -17.18428449,32.81794491 -17.18428449,32.81884691 -17.18321449,32.81884691 -17.18321449,32.81974891 -17.18321449,32.82065091 -17.18321449,32.82155291 -17.18321449,32.82245491 -17.18321449,32.82335691 -17.18321449,32.82425891 -17.18214449,32.82425891 -17.18107449,32.82425891 -17.18107449,32.82516091 -17.18214449,32.82516091 -17.18214449,32.82606291 -17.18107449,32.82606291 -17.18107449,32.82696491 -17.18000449,32.82696491 -17.17893449,32.82696491 -17.17893449,32.82786691 -17.17893449,32.82876891 -17.18000449,32.82876891 -17.18000449,32.82786691 -17.18107449,32.82786691 -17.18107449,32.82876891 -17.18107449,32.82967091 -17.18214449,32.82967091 -17.18214449,32.83057291 -17.18214449,32.83147491 -17.18214449,32.83237691 -17.18214449,32.83327891 -17.18107449,32.83327891 -17.18107449,32.83418091 -17.18107449,32.83508291 -17.18107449,32.83598491 -17.18107449,32.83688691 -17.18000449,32.83688691 -17.17893449,32.83688691 -17.17893449,32.83598491 -17.17786449,32.83598491 -17.17786449,32.83688691 -17.17679449,32.83688691 -17.17679449,32.83778891 -17.17572449,32.83778891 -17.17572449,32.83869091 -17.17465449,32.83869091 -17.17465449,32.83959291 -17.17358449,32.83959291 -17.17251449,32.83959291 -17.17251449,32.84049491 -17.17358449,32.84049491 -17.17358449,32.84139691 -17.17358449,32.84229891 -17.17251449,32.84229891 -17.17144449,32.84229891 -17.17037449,32.84229891 -17.16930449,32.84229891 -17.16823449,32.84229891 -17.16823449,32.84320091 -17.16823449,32.84410291 -17.16823449,32.84500491 -17.16716449,32.84500491 -17.16716449,32.84590691 -17.16609449,32.84590691 -17.16609449,32.84680891 -17.16502449,32.84680891 -17.16502449,32.84771091 -17.16395449,32.84771091 -17.16288449,32.84771091 -17.16288449,32.84680891 -17.16288449,32.84590691 -17.16395449,32.84590691 -17.16395449,32.84500491 -17.16502449,32.84500491 -17.16502449,32.84410291 -17.16609449,32.84410291 -17.16716449,32.84410291 -17.16716449,32.84320091 -17.16609449,32.84320091 -17.16609449,32.84229891 -17.16502449,32.84229891 -17.16395449,32.84229891 -17.16288449,32.84229891 -17.16288449,32.84139691 -17.16181449,32.84139691 -17.16181449,32.84049491 -17.16181449,32.83959291 -17.16181449,32.83869091 -17.16074449,32.83869091 -17.16074449,32.83778891 -17.16074449,32.83688691 -17.15967449,32.83688691 -17.15860449,32.83688691 -17.15860449,32.83598491 -17.15753449,32.83598491 -17.15753449,32.83688691 -17.15646449,32.83688691 -17.15646449,32.83598491 -17.15539449,32.83598491 -17.15539449,32.83508291 -17.15432449,32.83508291 -17.15325449,32.83508291 -17.15325449,32.83598491 -17.15218449,32.83598491 -17.15111449,32.83598491 -17.15004449,32.83598491 -17.15004449,32.83688691 -17.15004449,32.83778891 -17.15111449,32.83778891 -17.15111449,32.83869091 -17.15111449,32.83959291 -17.15004449,32.83959291 -17.15004449,32.84049491 -17.15004449,32.84139691 -17.14897449,32.84139691 -17.14897449,32.84229891 -17.14790449,32.84229891 -17.14683449,32.84229891 -17.14683449,32.84320091 -17.14790449,32.84320091 -17.14790449,32.84410291 -17.14790449,32.84500491 -17.14790449,32.84590691 -17.14790449,32.84680891 -17.14790449,32.84771091 -17.14790449,32.84861291 -17.14790449,32.84951491 -17.14790449,32.85041691 -17.14897449,32.85041691 -17.15004449,32.85041691 -17.15004449,32.85131891 -17.14897449,32.85131891 -17.14897449,32.85222091 -17.14790449,32.85222091 -17.14790449,32.85131891 -17.14683449,32.85131891 -17.14683449,32.85041691 -17.14683449,32.84951491 -17.14576449,32.84951491 -17.14576449,32.84861291 -17.14576449,32.84771091 -17.14683449,32.84771091 -17.14683449,32.84680891 -17.14683449,32.84590691 -17.14683449,32.84500491 -17.14576449,32.84500491 -17.14576449,32.84410291 -17.14469449,32.84410291 -17.14469449,32.84320091 -17.14362449,32.84320091 -17.14362449,32.84229891 -17.14255449,32.84229891 -17.14255449,32.84139691 -17.14148449,32.84139691 -17.14148449,32.84049491 -17.14041449,32.84049491 -17.14041449,32.83959291 -17.13934449,32.83959291 -17.13827449,32.83959291 -17.13720449,32.83959291 -17.13720449,32.83869091 -17.13720449,32.83778891 -17.13720449,32.83688691 -17.13613449,32.83688691 -17.13506449,32.83688691 -17.13506449,32.83598491 -17.13399449,32.83598491 -17.13399449,32.83508291 -17.13292449,32.83508291 -17.13292449,32.83418091 -17.13292449,32.83327891 -17.13292449,32.83237691 -17.13185449,32.83237691 -17.13185449,32.83147491 -17.13078449,32.83147491 -17.13078449,32.83057291 -17.12971449,32.83057291 -17.12971449,32.82967091 -17.12864449,32.82967091 -17.12864449,32.82876891 -17.12757449,32.82876891 -17.12650449,32.82876891 -17.12650449,32.82786691 -17.12543449,32.82786691 -17.12543449,32.82696491 -17.12436449,32.82696491 -17.12436449,32.82606291 -17.12329449,32.82606291 -17.12329449,32.82516091 -17.12222449,32.82516091 -17.12222449,32.82425891 -17.12115449,32.82425891 -17.12008449,32.82425891 -17.12008449,32.82335691 -17.11901449,32.82335691 -17.11794449,32.82335691 -17.11794449,32.82245491 -17.11687449,32.82245491 -17.11687449,32.82335691 -17.11580449,32.82335691 -17.11580449,32.82245491 -17.11473449,32.82245491 -17.11473449,32.82155291 -17.11366449,32.82155291 -17.11366449,32.82245491 -17.11259449,32.82245491 -17.11259449,32.82155291 -17.11152449,32.82155291 -17.11152449,32.82245491 -17.11045449,32.82245491 -17.11045449,32.82155291 -17.10938449,32.82155291 -17.10938449,32.82065091 -17.10831449,32.82065091 -17.10831449,32.81974891 -17.10724449,32.81974891 -17.10724449,32.81884691 -17.10617449,32.81884691 -17.10617449,32.81794491 -17.10510449,32.81794491 -17.10510449,32.81884691 -17.10403449,32.81884691 -17.10403449,32.81974891 -17.10296449,32.81974891 -17.10296449,32.81884691 -17.10296449,32.81794491 -17.10189449,32.81794491 -17.10189449,32.81884691 -17.10082449,32.81884691 -17.09975449,32.81884691 -17.09975449,32.81794491 -17.09868449,32.81794491 -17.09868449,32.81704291 -17.09761449,32.81704291 -17.09654449,32.81704291 -17.09654449,32.81614091 -17.09547449,32.81614091 -17.09547449,32.81523891 -17.09440449,32.81523891 -17.09440449,32.81433691 -17.09333449,32.81433691 -17.09333449,32.81523891 -17.09333449,32.81614091 -17.09226449,32.81614091 -17.09226449,32.81523891 -17.09226449,32.81433691 -17.09119449,32.81433691 -17.09119449,32.81343491 -17.09012449,32.81343491 -17.09012449,32.81253291 -17.08905449,32.81253291 -17.08798449,32.81253291 -17.08691449,32.81253291 -17.08584449,32.81253291 -17.08477449,32.81253291 -17.08370449,32.81253291 -17.08370449,32.81343491 -17.08263449,32.81343491 -17.08156449,32.81343491 -17.08049449,32.81343491 -17.07942449,32.81343491 -17.07942449,32.81253291 -17.07835449,32.81253291 -17.07728449,32.81253291 -17.07621449,32.81253291 -17.07621449,32.81163091 -17.07514449,32.81163091 -17.07407449,32.81163091 -17.07407449,32.81072891 -17.07300449,32.81072891 -17.07193449,32.81072891 -17.07086449,32.81072891 -17.06979449,32.81072891 -17.06872449,32.81072891 -17.06765449,32.81072891 -17.06658449,32.81072891 -17.06551449,32.81072891 -17.06551449,32.80982691 -17.06444449,32.80982691 -17.06337449,32.80982691 -17.06230449,32.80982691 -17.06230449,32.80892491 -17.06123449,32.80892491 -17.06016449,32.80892491 -17.06016449,32.80802291 -17.05909449,32.80802291 -17.05802449,32.80802291 -17.05802449,32.80712091 -17.05695449,32.80712091 -17.05588449,32.80712091 -17.05588449,32.80621891 -17.05481449,32.80621891 -17.05374449,32.80621891 -17.05267449,32.80621891 -17.05267449,32.80531691 -17.05160449,32.80531691 -17.05053449,32.80531691 -17.05053449,32.80621891 -17.04946449,32.80621891 -17.04839449,32.80621891 -17.04732449,32.80621891 -17.04732449,32.80531691 -17.04625449,32.80531691 -17.04625449,32.80441491 -17.04732449,32.80441491 -17.04732449,32.80351291 -17.04732449,32.80261091 -17.04839449,32.80261091 -17.04839449,32.80170891 -17.04839449,32.80080691 -17.04839449,32.79990491 -17.04946449,32.79990491 -17.04946449,32.79900291 -17.04946449,32.79810091 -17.04839449,32.79810091 -17.04839449,32.79719891 -17.04839449,32.79629691 -17.04732449,32.79629691 -17.04625449,32.79629691 -17.04625449,32.79539491 -17.04625449,32.79449291 -17.04732449,32.79449291 -17.04732449,32.79359091 -17.04839449,32.79359091 -17.04839449,32.79268891 -17.04732449,32.79268891 -17.04732449,32.79178691 -17.04625449,32.79178691 -17.04518449,32.79178691 -17.04518449,32.79088491 -17.04518449,32.78998291 -17.04625449,32.78998291 -17.04732449,32.78998291 -17.04732449,32.78908091 -17.04839449,32.78908091 -17.04839449,32.78817891 -17.04839449,32.78727691 -17.04946449,32.78727691 -17.05053449,32.78727691 -17.05053449,32.78637491 -17.05160449,32.78637491 -17.05160449,32.78547291 -17.05053449,32.78547291 -17.05053449,32.78457091 -17.05053449,32.78366891 -17.04946449,32.78366891 -17.04946449,32.78276691 -17.05053449,32.78276691 -17.05160449,32.78276691 -17.05160449,32.78186491 -17.05267449,32.78186491 -17.05374449,32.78186491 -17.05481449,32.78186491 -17.05588449,32.78186491 -17.05695449,32.78186491 -17.05802449,32.78186491 -17.05802449,32.78096291 -17.05695449,32.78096291 -17.05588449,32.78096291 -17.05588449,32.78006091 -17.05588449,32.77915891 -17.05695449,32.77915891 -17.05695449,32.78006091 -17.05802449,32.78006091 -17.05909449,32.78006091 -17.05909449,32.78096291 -17.05909449,32.78186491 -17.05909449,32.78276691 -17.05802449,32.78276691 -17.05695449,32.78276691 -17.05695449,32.78366891 -17.05695449,32.78457091 -17.05695449,32.78547291 -17.05695449,32.78637491 -17.05695449,32.78727691 -17.05588449,32.78727691 -17.05588449,32.78817891 -17.05695449,32.78817891 -17.05695449,32.78908091 -17.05695449,32.78998291 -17.05802449,32.78998291 -17.05802449,32.79088491 -17.05909449,32.79088491 -17.05909449,32.78998291 -17.06016449,32.78998291 -17.06016449,32.79088491 -17.06016449,32.79178691 -17.06016449,32.79268891 -17.06123449,32.79268891 -17.06123449,32.79359091 -17.06230449,32.79359091 -17.06230449,32.79268891 -17.06230449,32.79178691 -17.06123449,32.79178691 -17.06123449,32.79088491 -17.06230449,32.79088491 -17.06230449,32.78998291 -17.06230449,32.78908091 -17.06230449,32.78817891 -17.06337449,32.78817891 -17.06444449,32.78817891 -17.06444449,32.78908091 -17.06337449,32.78908091 -17.06337449,32.78998291 -17.06337449,32.79088491 -17.06444449,32.79088491 -17.06444449,32.78998291 -17.06551449,32.78998291 -17.06658449,32.78998291 -17.06765449,32.78998291 -17.06765449,32.78908091 -17.06765449,32.78817891 -17.06765449,32.78727691 -17.06765449,32.78637491 -17.06872449,32.78637491 -17.06872449,32.78547291 -17.06872449,32.78457091 -17.06979449,32.78457091 -17.06979449,32.78366891 -17.07086449,32.78366891 -17.07086449,32.78276691 -17.07193449,32.78276691 -17.07193449,32.78186491 -17.07300449,32.78186491 -17.07300449,32.78276691 -17.07407449,32.78276691 -17.07407449,32.78186491 -17.07514449,32.78186491 -17.07514449,32.78096291 -17.07621449,32.78096291 -17.07728449,32.78096291 -17.07835449,32.78096291 -17.07835449,32.78186491 -17.07942449,32.78186491 -17.07942449,32.78276691 -17.07942449,32.78366891 -17.07835449,32.78366891 -17.07728449,32.78366891 -17.07621449,32.78366891 -17.07514449,32.78366891 -17.07407449,32.78366891 -17.07407449,32.78457091 -17.07407449,32.78547291 -17.07407449,32.78637491 -17.07514449,32.78637491 -17.07514449,32.78727691 -17.07407449,32.78727691 -17.07407449,32.78817891 -17.07407449,32.78908091 -17.07514449,32.78908091 -17.07514449,32.78998291 -17.07621449,32.78998291 -17.07621449,32.79088491 -17.07728449,32.79088491 -17.07728449,32.79178691 -17.07621449,32.79178691 -17.07621449,32.79268891 -17.07621449,32.79359091 -17.07728449,32.79359091 -17.07728449,32.79268891 -17.07835449,32.79268891 -17.07835449,32.79359091 -17.07942449,32.79359091 -17.07942449,32.79449291 -17.07942449,32.79539491 -17.07942449,32.79629691 -17.07942449,32.79719891 -17.07835449,32.79719891 -17.07835449,32.79810091 -17.07835449,32.79900291 -17.07728449,32.79900291 -17.07728449,32.79990491 -17.07728449,32.80080691 -17.07621449,32.80080691 -17.07621449,32.79990491 -17.07621449,32.79900291 -17.07514449,32.79900291 -17.07514449,32.79990491 -17.07514449,32.80080691 -17.07514449,32.80170891 -17.07514449,32.80261091 -17.07621449,32.80261091 -17.07621449,32.80351291 -17.07728449,32.80351291 -17.07835449,32.80351291 -17.07942449,32.80351291 -17.08049449,32.80351291 -17.08049449,32.80261091 -17.08049449,32.80170891 -17.08156449,32.80170891 -17.08156449,32.80080691 -17.08049449,32.80080691 -17.08049449,32.79990491 -17.08049449,32.79900291 -17.08156449,32.79900291 -17.08156449,32.79810091 -17.08263449,32.79810091 -17.08263449,32.79719891 -17.08370449,32.79719891 -17.08370449,32.79629691 -17.08477449,32.79629691 -17.08477449,32.79539491 -17.08584449,32.79539491 -17.08691449,32.79539491 -17.08798449,32.79539491 -17.08798449,32.79449291 -17.08905449,32.79449291 -17.08905449,32.79359091 -17.09012449,32.79359091 -17.09119449,32.79359091 -17.09119449,32.79449291 -17.09226449,32.79449291 -17.09226449,32.79539491 -17.09333449,32.79539491 -17.09333449,32.79629691 -17.09440449,32.79629691 -17.09440449,32.79719891 -17.09440449,32.79810091 -17.09547449,32.79810091 -17.09547449,32.79900291 -17.09440449,32.79900291 -17.09440449,32.79990491 -17.09440449,32.80080691 -17.09440449,32.80170891 -17.09440449,32.80261091 -17.09333449,32.80261091 -17.09333449,32.80351291 -17.09333449,32.80441491 -17.09440449,32.80441491 -17.09547449,32.80441491 -17.09547449,32.80531691 -17.09654449,32.80531691 -17.09761449,32.80531691 -17.09868449,32.80531691 -17.09868449,32.80621891 -17.09975449,32.80621891 -17.10082449,32.80621891 -17.10082449,32.80531691 -17.10189449,32.80531691 -17.10189449,32.80441491 -17.10082449,32.80441491 -17.10082449,32.80351291 -17.09975449,32.80351291 -17.09975449,32.80261091 -17.10082449,32.80261091 -17.10082449,32.80170891 -17.10082449,32.80080691 -17.10082449,32.79990491 -17.10189449,32.79990491 -17.10189449,32.79900291 -17.10296449,32.79900291 -17.10403449,32.79900291 -17.10403449,32.79810091 -17.10403449,32.79719891 -17.10510449,32.79719891 -17.10510449,32.79629691 -17.10510449,32.79539491 -17.10510449,32.79449291 -17.10510449,32.79359091 -17.10403449,32.79359091 -17.10403449,32.79268891 -17.10296449,32.79268891 -17.10296449,32.79178691 -17.10296449,32.79088491 -17.10296449,32.78998291 -17.10296449,32.78908091 -17.10189449,32.78908091 -17.10189449,32.78998291 -17.10189449,32.79088491 -17.10189449,32.79178691 -17.10189449,32.79268891 -17.10082449,32.79268891 -17.10082449,32.79178691 -17.10082449,32.79088491 -17.10082449,32.78998291 -17.10082449,32.78908091 -17.10082449,32.78817891 -17.10082449,32.78727691 -17.10189449,32.78727691 -17.10296449,32.78727691 -17.10403449,32.78727691 -17.10510449,32.78727691 -17.10510449,32.78637491 -17.10617449,32.78637491 -17.10617449,32.78547291 -17.10510449,32.78547291 -17.10510449,32.78457091 -17.10510449,32.78366891 -17.10617449,32.78366891 -17.10617449,32.78276691 -17.10617449,32.78186491 -17.10510449,32.78186491 -17.10510449,32.78096291 -17.10617449,32.78096291 -17.10617449,32.78006091 -17.10617449,32.77915891 -17.10724449,32.77915891 -17.10724449,32.78006091 -17.10724449,32.78096291 -17.10724449,32.78186491 -17.10831449,32.78186491 -17.10831449,32.78096291 -17.10938449,32.78096291 -17.10938449,32.78006091 -17.11045449,32.78006091 -17.11045449,32.77915891 -17.11152449,32.77915891 -17.11259449,32.77915891 -17.11366449,32.77915891 -17.11366449,32.78006091 -17.11473449,32.78006091 -17.11473449,32.78096291 -17.11580449,32.78096291 -17.11580449,32.78186491 -17.11580449,32.78276691 -17.11580449,32.78366891 -17.11687449,32.78366891 -17.11794449,32.78366891 -17.11794449,32.78457091 -17.11687449,32.78457091 -17.11687449,32.78547291 -17.11687449,32.78637491 -17.11580449,32.78637491 -17.11580449,32.78727691 -17.11687449,32.78727691 -17.11794449,32.78727691 -17.11794449,32.78817891 -17.11901449,32.78817891 -17.12008449,32.78817891 -17.12008449,32.78908091 -17.12115449,32.78908091 -17.12115449,32.78998291 -17.12115449,32.79088491 -17.12222449,32.79088491 -17.12329449,32.79088491 -17.12329449,32.79178691 -17.12222449,32.79178691 -17.12222449,32.79268891 -17.12222449,32.79359091 -17.12115449,32.79359091 -17.12008449,32.79359091 -17.12008449,32.79449291 -17.12008449,32.79539491 -17.12115449,32.79539491 -17.12115449,32.79629691 -17.12115449,32.79719891 -17.12222449,32.79719891 -17.12329449,32.79719891 -17.12329449,32.79810091 -17.12436449,32.79810091 -17.12436449,32.79900291 -17.12436449,32.79990491 -17.12543449,32.79990491 -17.12543449,32.80080691 -17.12650449,32.80080691 -17.12650449,32.80170891 -17.12543449,32.80170891 -17.12543449,32.80261091 -17.12543449,32.80351291 -17.12436449,32.80351291 -17.12329449,32.80351291 -17.12222449,32.80351291 -17.12115449,32.80351291 -17.12115449,32.80441491 -17.12115449,32.80531691 -17.12115449,32.80621891 -17.12008449,32.80621891 -17.12008449,32.80712091 -17.12115449,32.80712091 -17.12115449,32.80802291 -17.12222449,32.80802291 -17.12222449,32.80892491 -17.12222449,32.80982691 -17.12115449,32.80982691 -17.12115449,32.81072891 -17.12115449,32.81163091 -17.12222449,32.81163091 -17.12329449,32.81163091 -17.12329449,32.81253291 -17.12329449,32.81343491 -17.12329449,32.81433691 -17.12329449,32.81523891 -17.12436449,32.81523891 -17.12543449,32.81523891 -17.12543449,32.81433691 -17.12650449,32.81433691 -17.12650449,32.81343491 -17.12650449,32.81253291 -17.12543449,32.81253291 -17.12543449,32.81163091 -17.12650449,32.81163091 -17.12650449,32.81072891 -17.12650449,32.80982691 -17.12757449,32.80982691 -17.12757449,32.80892491 -17.12864449,32.80892491 -17.12864449,32.80802291 -17.12971449,32.80802291 -17.13078449,32.80802291 -17.13185449,32.80802291 -17.13292449,32.80802291 -17.13399449,32.80802291 -17.13399449,32.80892491 -17.13506449,32.80892491 -17.13613449,32.80892491 -17.13613449,32.80982691 -17.13613449,32.81072891 -17.13720449,32.81072891 -17.13827449,32.81072891 -17.13934449,32.81072891 -17.13934449,32.81163091 -17.14041449,32.81163091 -17.14041449,32.81253291 -17.14148449,32.81253291 -17.14148449,32.81343491 -17.14148449,32.81433691 -17.14041449,32.81433691 -17.14041449,32.81523891 -17.14148449,32.81523891 -17.14148449,32.81614091 -17.14041449,32.81614091 -17.14041449,32.81704291 -17.14041449,32.81794491 -17.14041449,32.81884691 -17.14041449,32.81974891 -17.13934449,32.81974891 -17.13934449,32.82065091 -17.14041449,32.82065091 -17.14041449,32.82155291 -17.14148449,32.82155291 -17.14148449,32.82065091 -17.14255449,32.82065091 -17.14255449,32.81974891 -17.14362449,32.81974891 -17.14469449,32.81974891 -17.14469449,32.82065091 -17.14362449,32.82065091 -17.14362449,32.82155291 -17.14255449,32.82155291 -17.14255449,32.82245491 -17.14362449,32.82245491 -17.14469449,32.82245491 -17.14576449,32.82245491 -17.14576449,32.82155291 -17.14683449,32.82155291 -17.14790449,32.82155291 -17.14790449,32.82245491 -17.14897449,32.82245491 -17.14897449,32.82155291 -17.15004449,32.82155291 -17.15004449,32.82245491 -17.15004449,32.82335691 -17.15111449,32.82335691 -17.15218449,32.82335691 -17.15218449,32.82245491 -17.15325449,32.82245491 -17.15325449,32.82155291 -17.15432449,32.82155291 -17.15539449,32.82155291 -17.15539449,32.82065091 -17.15646449,32.82065091 -17.15646449,32.81974891 -17.15753449,32.81974891 -17.15753449,32.81884691 -17.15753449,32.81794491 -17.15753449,32.81704291 -17.15646449,32.81704291 -17.15646449,32.81614091 -17.15539449,32.81614091 -17.15539449,32.81523891 -17.15432449,32.81523891 -17.15432449,32.81433691 -17.15325449,32.81433691 -17.15218449,32.81433691 -17.15218449,32.81343491 -17.15218449,32.81253291 -17.15111449,32.81253291 -17.15111449,32.81163091 -17.15111449,32.81072891 -17.15004449,32.81072891 -17.14897449,32.81072891 -17.14897449,32.81163091 -17.14790449,32.81163091 -17.14790449,32.81072891 -17.14683449,32.81072891 -17.14683449,32.80982691 -17.14683449,32.80892491 -17.14790449,32.80892491 -17.14897449,32.80892491 -17.14897449,32.80802291 -17.14790449,32.80802291 -17.14790449,32.80712091 -17.14897449,32.80712091 -17.15004449,32.80712091 -17.15111449,32.80712091 -17.15218449,32.80712091 -17.15218449,32.80621891 -17.15111449,32.80621891 -17.15004449,32.80621891 -17.14897449,32.80621891 -17.14790449,32.80621891 -17.14683449,32.80621891 -17.14576449,32.80621891 -17.14576449,32.80712091 -17.14469449,32.80712091 -17.14469449,32.80621891 -17.14362449,32.80621891 -17.14362449,32.80531691 -17.14362449,32.80441491 -17.14255449,32.80441491 -17.14255449,32.80351291 -17.14148449,32.80351291 -17.14041449,32.80351291 -17.14041449,32.80261091 -17.14148449,32.80261091 -17.14148449,32.80170891 -17.14148449,32.80080691 -17.14041449,32.80080691 -17.14041449,32.79990491 -17.14041449,32.79900291 -17.14148449,32.79900291 -17.14148449,32.79990491 -17.14255449,32.79990491 -17.14362449,32.79990491 -17.14362449,32.79900291 -17.14362449,32.79810091 -17.14362449,32.79719891 -17.14469449,32.79719891 -17.14469449,32.79629691 -17.14469449,32.79539491 -17.14362449,32.79539491 -17.14362449,32.79629691 -17.14255449,32.79629691 -17.14148449,32.79629691 -17.14148449,32.79539491 -17.14041449,32.79539491 -17.13934449,32.79539491 -17.13934449,32.79629691 -17.13827449,32.79629691 -17.13827449,32.79719891 -17.13934449,32.79719891 -17.13934449,32.79810091 -17.13827449,32.79810091 -17.13720449,32.79810091 -17.13720449,32.79719891 -17.13720449,32.79629691 -17.13720449,32.79539491 -17.13827449,32.79539491 -17.13827449,32.79449291 -17.13934449,32.79449291 -17.13934449,32.79359091 -17.14041449,32.79359091 -17.14041449,32.79268891 -17.14041449,32.79178691 -17.14041449,32.79088491 -17.14041449,32.78998291 -17.14041449,32.78908091 -17.14041449,32.78817891 -17.14041449,32.78727691 -17.13934449,32.78727691 -17.13934449,32.78637491 -17.13827449,32.78637491 -17.13827449,32.78547291 -17.13720449,32.78547291 -17.13613449,32.78547291 -17.13613449,32.78457091 -17.13613449,32.78366891 -17.13613449,32.78276691 -17.13506449,32.78276691 -17.13506449,32.78186491 -17.13506449,32.78096291 -17.13613449,32.78096291 -17.13720449,32.78096291 -17.13827449,32.78096291 -17.13827449,32.78006091 -17.13827449,32.77915891 -17.13827449,32.77825691 -17.13827449,32.77735491 -17.13827449,32.77645291 -17.13934449,32.77645291 -17.13934449,32.77735491 -17.13934449,32.77825691 -17.14041449,32.77825691 -17.14041449,32.77735491 -17.14041449,32.77645291 -17.14148449,32.77645291 -17.14148449,32.77555091 -17.14041449,32.77555091 -17.14041449,32.77464891 -17.13934449,32.77464891 -17.13934449,32.77555091 -17.13827449,32.77555091 -17.13720449,32.77555091 -17.13720449,32.77464891 -17.13613449,32.77464891 -17.13506449,32.77464891 -17.13506449,32.77374691 -17.13613449,32.77374691 -17.13720449,32.77374691 -17.13827449,32.77374691 -17.13827449,32.77284491 -17.13720449,32.77284491 -17.13720449,32.77194291 -17.13720449,32.77104091 -17.13720449,32.77013891 -17.13827449,32.77013891 -17.13827449,32.77104091 -17.13934449,32.77104091 -17.14041449,32.77104091 -17.14041449,32.77013891 -17.14041449,32.76923691 -17.14148449,32.76923691 -17.14255449,32.76923691 -17.14362449,32.76923691 -17.14362449,32.77013891 -17.14469449,32.77013891 -17.14469449,32.77104091 -17.14576449,32.77104091 -17.14576449,32.77194291 -17.14576449,32.77284491 -17.14683449,32.77284491 -17.14683449,32.77374691 -17.14576449,32.77374691 -17.14576449,32.77464891 -17.14576449,32.77555091 -17.14683449,32.77555091 -17.14683449,32.77645291 -17.14790449,32.77645291 -17.14790449,32.77735491 -17.14683449,32.77735491 -17.14683449,32.77825691 -17.14790449,32.77825691 -17.14790449,32.77915891 -17.14897449,32.77915891 -17.14897449,32.78006091 -17.15004449,32.78006091 -17.15004449,32.77915891 -17.15111449,32.77915891 -17.15218449,32.77915891 -17.15325449,32.77915891 -17.15325449,32.78006091 -17.15432449,32.78006091 -17.15432449,32.77915891 -17.15539449,32.77915891 -17.15539449,32.77825691 -17.15646449,32.77825691 -17.15753449,32.77825691 -17.15753449,32.77915891 -17.15860449,32.77915891 -17.15967449,32.77915891 -17.15967449,32.78006091 -17.16074449,32.78006091 -17.16181449,32.78006091 -17.16181449,32.78096291 -17.16181449,32.78186491 -17.16074449,32.78186491 -17.16074449,32.78276691 -17.16074449,32.78366891 -17.16181449,32.78366891 -17.16181449,32.78457091 -17.16288449,32.78457091 -17.16288449,32.78547291 -17.16181449,32.78547291 -17.16181449,32.78637491 -17.16074449,32.78637491 -17.15967449,32.78637491 -17.15860449,32.78637491 -17.15860449,32.78727691 -17.15967449,32.78727691 -17.16074449,32.78727691 -17.16181449,32.78727691 -17.16181449,32.78817891 -17.16181449,32.78908091 -17.16074449,32.78908091 -17.16074449,32.78998291 -17.15967449,32.78998291 -17.15860449,32.78998291 -17.15860449,32.79088491 -17.15967449,32.79088491 -17.16074449,32.79088491 -17.16074449,32.79178691 -17.16181449,32.79178691 -17.16288449,32.79178691 -17.16288449,32.79268891 -17.16395449,32.79268891 -17.16395449,32.79178691 -17.16395449,32.79088491 -17.16288449,32.79088491 -17.16181449,32.79088491 -17.16181449,32.78998291 -17.16288449,32.78998291 -17.16288449,32.78908091 -17.16395449,32.78908091 -17.16395449,32.78998291 -17.16502449,32.78998291 -17.16502449,32.79088491 -17.16609449,32.79088491 -17.16716449,32.79088491 -17.16716449,32.79178691 -17.16823449,32.79178691 -17.16823449,32.79268891 -17.16716449,32.79268891 -17.16716449,32.79359091 -17.16823449,32.79359091 -17.16823449,32.79449291 -17.16930449,32.79449291 -17.16930449,32.79539491 -17.16823449,32.79539491 -17.16823449,32.79629691 -17.16930449,32.79629691 -17.17037449,32.79629691 -17.17037449,32.79539491 -17.17144449,32.79539491 -17.17251449,32.79539491 -17.17251449,32.79629691 -17.17144449,32.79629691 -17.17144449,32.79719891 -17.17251449,32.79719891 -17.17251449,32.79810091 -17.17358449,32.79810091 -17.17465449,32.79810091</coordinates></LinearRing></outerBoundaryIs><innerBoundaryIs><LinearRing><coordinates>-17.18321449,32.81704291 -17.18214449,32.81704291 -17.18107449,32.81704291 -17.18107449,32.81794491 -17.18214449,32.81794491 -17.18321449,32.81794491 -17.18321449,32.81704291</coordinates></LinearRing></innerBoundaryIs><innerBoundaryIs><LinearRing><coordinates>-17.18107449,32.82967091 -17.18000449,32.82967091 -17.18000449,32.83057291 -17.18107449,32.83057291 -17.18107449,32.82967091</coordinates></LinearRing></innerBoundaryIs><innerBoundaryIs><LinearRing><coordinates>-17.12864449,32.82876891 -17.12971449,32.82876891 -17.12971449,32.82786691 -17.12864449,32.82786691 -17.12864449,32.82876891</coordinates></LinearRing></innerBoundaryIs><innerBoundaryIs><LinearRing><coordinates>-17.12864449,32.82786691 -17.12864449,32.82696491 -17.12864449,32.82606291 -17.12971449,32.82606291 -17.12971449,32.82516091 -17.12864449,32.82516091 -17.12757449,32.82516091 -17.12757449,32.82606291 -17.12757449,32.82696491 -17.12757449,32.82786691 -17.12864449,32.82786691</coordinates></LinearRing></innerBoundaryIs><innerBoundaryIs><LinearRing><coordinates>-17.05695449,32.78998291 -17.05588449,32.78998291 -17.05588449,32.78908091 -17.05481449,32.78908091 -17.05481449,32.78998291 -17.05374449,32.78998291 -17.05267449,32.78998291 -17.05160449,32.78998291 -17.05160449,32.79088491 -17.05160449,32.79178691 -17.05160449,32.79268891 -17.05160449,32.79359091 -17.05267449,32.79359091 -17.05267449,32.79449291 -17.05374449,32.79449291 -17.05374449,32.79539491 -17.05374449,32.79629691 -17.05481449,32.79629691 -17.05481449,32.79539491 -17.05481449,32.79449291 -17.05588449,32.79449291 -17.05588449,32.79539491 -17.05695449,32.79539491 -17.05695449,32.79449291 -17.05695449,32.79359091 -17.05695449,32.79268891 -17.05588449,32.79268891 -17.05588449,32.79178691 -17.05588449,32.79088491 -17.05695449,32.79088491 -17.05695449,32.78998291</coordinates></LinearRing></innerBoundaryIs><innerBoundaryIs><LinearRing><coordinates>-17.05267449,32.79449291 -17.05160449,32.79449291 -17.05160449,32.79539491 -17.05267449,32.79539491 -17.05267449,32.79449291</coordinates></LinearRing></innerBoundaryIs><innerBoundaryIs><LinearRing><coordinates>-17.05374449,32.79629691 -17.05267449,32.79629691 -17.05267449,32.79719891 -17.05267449,32.79810091 -17.05267449,32.79900291 -17.05374449,32.79900291 -17.05374449,32.79810091 -17.05374449,32.79719891 -17.05374449,32.79629691</coordinates></LinearRing></innerBoundaryIs><innerBoundaryIs><LinearRing><coordinates>-17.05695449,32.79268891 -17.05802449,32.79268891 -17.05802449,32.79178691 -17.05695449,32.79178691 -17.05695449,32.79268891</coordinates></LinearRing></innerBoundaryIs><innerBoundaryIs><LinearRing><coordinates>-17.08905449,32.79449291 -17.08905449,32.79539491 -17.08905449,32.79629691 -17.09012449,32.79629691 -17.09012449,32.79539491 -17.09012449,32.79449291 -17.08905449,32.79449291</coordinates></LinearRing></innerBoundaryIs><innerBoundaryIs><LinearRing><coordinates>-17.11045449,32.78006091 -17.11045449,32.78096291 -17.11152449,32.78096291 -17.11152449,32.78006091 -17.11045449,32.78006091</coordinates></LinearRing></innerBoundaryIs><innerBoundaryIs><LinearRing><coordinates>-17.12115449,32.79088491 -17.12008449,32.79088491 -17.12008449,32.79178691 -17.12115449,32.79178691 -17.12115449,32.79088491</coordinates></LinearRing></innerBoundaryIs><innerBoundaryIs><LinearRing><coordinates>-17.14362449,32.79990491 -17.14362449,32.80080691 -17.14362449,32.80170891 -17.14469449,32.80170891 -17.14469449,32.80261091 -17.14576449,32.80261091 -17.14576449,32.80170891 -17.14576449,32.80080691 -17.14469449,32.80080691 -17.14469449,32.79990491 -17.14362449,32.79990491</coordinates></LinearRing></innerBoundaryIs><innerBoundaryIs><LinearRing><coordinates>-17.14469449,32.79719891 -17.14469449,32.79810091 -17.14576449,32.79810091 -17.14683449,32.79810091 -17.14683449,32.79719891 -17.14683449,32.79629691 -17.14576449,32.79629691 -17.14576449,32.79719891 -17.14469449,32.79719891</coordinates></LinearRing></innerBoundaryIs><innerBoundaryIs><LinearRing><coordinates>-17.15004449,32.78006091 -17.15004449,32.78096291 -17.15111449,32.78096291 -17.15111449,32.78006091 -17.15004449,32.78006091</coordinates></LinearRing></innerBoundaryIs><innerBoundaryIs><LinearRing><coordinates>-17.15753449,32.77915891 -17.15646449,32.77915891 -17.15646449,32.78006091 -17.15753449,32.78006091 -17.15753449,32.77915891</coordinates></LinearRing></innerBoundaryIs><innerBoundaryIs><LinearRing><coordinates>-17.15753449,32.78006091 -17.15753449,32.78096291 -17.15860449,32.78096291 -17.15860449,32.78006091 -17.15753449,32.78006091</coordinates></LinearRing></innerBoundaryIs><innerBoundaryIs><LinearRing><coordinates>-17.14683449,32.78908091 -17.14683449,32.78817891 -17.14683449,32.78727691 -17.14576449,32.78727691 -17.14576449,32.78817891 -17.14469449,32.78817891 -17.14469449,32.78727691 -17.14362449,32.78727691 -17.14362449,32.78817891 -17.14362449,32.78908091 -17.14362449,32.78998291 -17.14362449,32.79088491 -17.14469449,32.79088491 -17.14469449,32.78998291 -17.14576449,32.78998291 -17.14683449,32.78998291 -17.14683449,32.78908091</coordinates></LinearRing></innerBoundaryIs><innerBoundaryIs><LinearRing><coordinates>-17.14362449,32.78727691 -17.14362449,32.78637491 -17.14255449,32.78637491 -17.14255449,32.78727691 -17.14362449,32.78727691</coordinates></LinearRing></innerBoundaryIs><innerBoundaryIs><LinearRing><coordinates>-17.13934449,32.78186491 -17.13827449,32.78186491 -17.13827449,32.78276691 -17.13934449,32.78276691 -17.13934449,32.78186491</coordinates></LinearRing></innerBoundaryIs><innerBoundaryIs><LinearRing><coordinates>-17.13934449,32.78276691 -17.13934449,32.78366891 -17.14041449,32.78366891 -17.14041449,32.78276691 -17.13934449,32.78276691</coordinates></LinearRing></innerBoundaryIs><innerBoundaryIs><LinearRing><coordinates>-17.17786449,32.80351291 -17.17786449,32.80261091 -17.17679449,32.80261091 -17.17679449,32.80351291 -17.17786449,32.80351291</coordinates></LinearRing></innerBoundaryIs><innerBoundaryIs><LinearRing><coordinates>-17.17679449,32.80351291 -17.17572449,32.80351291 -17.17572449,32.80441491 -17.17679449,32.80441491 -17.17679449,32.80351291</coordinates></LinearRing></innerBoundaryIs><innerBoundaryIs><LinearRing><coordinates>-17.16823449,32.79810091 -17.16823449,32.79719891 -17.16716449,32.79719891 -17.16716449,32.79810091 -17.16823449,32.79810091</coordinates></LinearRing></innerBoundaryIs><innerBoundaryIs><LinearRing><coordinates>-17.16502449,32.79810091 -17.16395449,32.79810091 -17.16395449,32.79900291 -17.16502449,32.79900291 -17.16502449,32.79810091</coordinates></LinearRing></innerBoundaryIs><innerBoundaryIs><LinearRing><coordinates>-17.16609449,32.79449291 -17.16609449,32.79359091 -17.16609449,32.79268891 -17.16502449,32.79268891 -17.16502449,32.79359091 -17.16502449,32.79449291 -17.16609449,32.79449291</coordinates></LinearRing></innerBoundaryIs><innerBoundaryIs><LinearRing><coordinates>-17.14790449,32.79449291 -17.14683449,32.79449291 -17.14683449,32.79539491 -17.14790449,32.79539491 -17.14790449,32.79449291</coordinates></LinearRing></innerBoundaryIs><innerBoundaryIs><LinearRing><coordinates>-17.14469449,32.79449291 -17.14469449,32.79359091 -17.14362449,32.79359091 -17.14362449,32.79449291 -17.14469449,32.79449291</coordinates></LinearRing></innerBoundaryIs><innerBoundaryIs><LinearRing><coordinates>-17.14576449,32.79178691 -17.14469449,32.79178691 -17.14469449,32.79268891 -17.14576449,32.79268891 -17.14576449,32.79178691</coordinates></LinearRing></innerBoundaryIs><innerBoundaryIs><LinearRing><coordinates>-17.17037449,32.79900291 -17.16930449,32.79900291 -17.16930449,32.79990491 -17.17037449,32.79990491 -17.17037449,32.79900291</coordinates></LinearRing></innerBoundaryIs><innerBoundaryIs><LinearRing><coordinates>-17.16823449,32.79900291 -17.16716449,32.79900291 -17.16716449,32.79990491 -17.16823449,32.79990491 -17.16823449,32.79900291</coordinates></LinearRing></innerBoundaryIs><innerBoundaryIs><LinearRing><coordinates>-17.16609449,32.79990491 -17.16502449,32.79990491 -17.16502449,32.80080691 -17.16609449,32.80080691 -17.16609449,32.79990491</coordinates></LinearRing></innerBoundaryIs><innerBoundaryIs><LinearRing><coordinates>-17.17572449,32.80531691 -17.17465449,32.80531691 -17.17465449,32.80621891 -17.17572449,32.80621891 -17.17572449,32.80531691</coordinates></LinearRing></innerBoundaryIs><innerBoundaryIs><LinearRing><coordinates>-17.06337449,32.80621891 -17.06230449,32.80621891 -17.06230449,32.80712091 -17.06337449,32.80712091 -17.06337449,32.80621891</coordinates></LinearRing></innerBoundaryIs><innerBoundaryIs><LinearRing><coordinates>-17.07728449,32.78186491 -17.07621449,32.78186491 -17.07621449,32.78276691 -17.07728449,32.78276691 -17.07728449,32.78186491</coordinates></LinearRing></innerBoundaryIs><innerBoundaryIs><LinearRing><coordinates>-17.07300449,32.79178691 -17.07300449,32.79088491 -17.07193449,32.79088491 -17.07193449,32.79178691 -17.07300449,32.79178691</coordinates></LinearRing></innerBoundaryIs><innerBoundaryIs><LinearRing><coordinates>-17.11259449,32.80621891 -17.11259449,32.80531691 -17.11259449,32.80441491 -17.11366449,32.80441491 -17.11366449,32.80351291 -17.11259449,32.80351291 -17.11259449,32.80261091 -17.11259449,32.80170891 -17.11259449,32.80080691 -17.11259449,32.79990491 -17.11259449,32.79900291 -17.11152449,32.79900291 -17.11152449,32.79810091 -17.11152449,32.79719891 -17.11045449,32.79719891 -17.11045449,32.79810091 -17.10938449,32.79810091 -17.10831449,32.79810091 -17.10831449,32.79900291 -17.10938449,32.79900291 -17.10938449,32.79990491 -17.10831449,32.79990491 -17.10831449,32.80080691 -17.10938449,32.80080691 -17.10938449,32.80170891 -17.10938449,32.80261091 -17.10938449,32.80351291 -17.10938449,32.80441491 -17.10831449,32.80441491 -17.10831449,32.80531691 -17.10831449,32.80621891 -17.10724449,32.80621891 -17.10724449,32.80712091 -17.10724449,32.80802291 -17.10724449,32.80892491 -17.10724449,32.80982691 -17.10617449,32.80982691 -17.10617449,32.81072891 -17.10510449,32.81072891 -17.10510449,32.81163091 -17.10510449,32.81253291 -17.10510449,32.81343491 -17.10510449,32.81433691 -17.10510449,32.81523891 -17.10510449,32.81614091 -17.10617449,32.81614091 -17.10617449,32.81523891 -17.10724449,32.81523891 -17.10724449,32.81433691 -17.10724449,32.81343491 -17.10831449,32.81343491 -17.10831449,32.81253291 -17.10938449,32.81253291 -17.10938449,32.81163091 -17.10938449,32.81072891 -17.10938449,32.80982691 -17.10938449,32.80892491 -17.11045449,32.80892491 -17.11045449,32.80802291 -17.11152449,32.80802291 -17.11152449,32.80712091 -17.11259449,32.80712091 -17.11259449,32.80621891</coordinates></LinearRing></innerBoundaryIs><innerBoundaryIs><LinearRing><coordinates>-17.11580449,32.78908091 -17.11580449,32.78817891 -17.11473449,32.78817891 -17.11473449,32.78908091 -17.11473449,32.78998291 -17.11580449,32.78998291 -17.11580449,32.78908091</coordinates></LinearRing></innerBoundaryIs><innerBoundaryIs><LinearRing><coordinates>-17.11473449,32.78276691 -17.11473449,32.78186491 -17.11366449,32.78186491 -17.11259449,32.78186491 -17.11259449,32.78276691 -17.11366449,32.78276691 -17.11366449,32.78366891 -17.11366449,32.78457091 -17.11366449,32.78547291 -17.11473449,32.78547291 -17.11580449,32.78547291 -17.11580449,32.78457091 -17.11473449,32.78457091 -17.11473449,32.78366891 -17.11473449,32.78276691</coordinates></LinearRing></innerBoundaryIs><innerBoundaryIs><LinearRing><coordinates>-17.11794449,32.79178691 -17.11687449,32.79178691 -17.11687449,32.79268891 -17.11794449,32.79268891 -17.11794449,32.79178691</coordinates></LinearRing></innerBoundaryIs><innerBoundaryIs><LinearRing><coordinates>-17.11366449,32.79088491 -17.11366449,32.78998291 -17.11259449,32.78998291 -17.11259449,32.79088491 -17.11366449,32.79088491</coordinates></LinearRing></innerBoundaryIs><innerBoundaryIs><LinearRing><coordinates>-17.12329449,32.80080691 -17.12222449,32.80080691 -17.12115449,32.80080691 -17.12115449,32.80170891 -17.12222449,32.80170891 -17.12329449,32.80170891 -17.12329449,32.80080691</coordinates></LinearRing></innerBoundaryIs><innerBoundaryIs><LinearRing><coordinates>-17.12008449,32.80170891 -17.11901449,32.80170891 -17.11901449,32.80261091 -17.12008449,32.80261091 -17.12008449,32.80170891</coordinates></LinearRing></innerBoundaryIs><innerBoundaryIs><LinearRing><coordinates>-17.17786449,32.81523891 -17.17786449,32.81433691 -17.17679449,32.81433691 -17.17679449,32.81523891 -17.17786449,32.81523891</coordinates></LinearRing></innerBoundaryIs><innerBoundaryIs><LinearRing><coordinates>-17.17572449,32.81072891 -17.17465449,32.81072891 -17.17465449,32.81163091 -17.17572449,32.81163091 -17.17572449,32.81072891</coordinates></LinearRing></innerBoundaryIs><innerBoundaryIs><LinearRing><coordinates>-17.17572449,32.80892491 -17.17465449,32.80892491 -17.17465449,32.80982691 -17.17572449,32.80982691 -17.17572449,32.80892491</coordinates></LinearRing></innerBoundaryIs><innerBoundaryIs><LinearRing><coordinates>-17.13399449,32.80982691 -17.13292449,32.80982691 -17.13185449,32.80982691 -17.13078449,32.80982691 -17.13078449,32.81072891 -17.13185449,32.81072891 -17.13292449,32.81072891 -17.13399449,32.81072891 -17.13399449,32.80982691</coordinates></LinearRing></innerBoundaryIs><innerBoundaryIs><LinearRing><coordinates>-17.12971449,32.80982691 -17.12864449,32.80982691 -17.12864449,32.81072891 -17.12971449,32.81072891 -17.12971449,32.80982691</coordinates></LinearRing></innerBoundaryIs><innerBoundaryIs><LinearRing><coordinates>-17.18214449,32.82065091 -17.18107449,32.82065091 -17.18107449,32.82155291 -17.18107449,32.82245491 -17.18214449,32.82245491 -17.18214449,32.82155291 -17.18214449,32.82065091</coordinates></LinearRing></innerBoundaryIs><innerBoundaryIs><LinearRing><coordinates>-17.17572449,32.83598491 -17.17572449,32.83508291 -17.17465449,32.83508291 -17.17465449,32.83598491 -17.17465449,32.83688691 -17.17572449,32.83688691 -17.17572449,32.83598491</coordinates></LinearRing></innerBoundaryIs></Polygon><Polygon><outerBoundaryIs><LinearRing><coordinates>-16.99275449,32.80531691 -16.99275449,32.80441491 -16.99382449,32.80441491 -16.99382449,32.80531691 -16.99382449,32.80621891 -16.99275449,32.80621891 -16.99168449,32.80621891 -16.99168449,32.80531691 -16.99275449,32.80531691</coordinates></LinearRing></outerBoundaryIs></Polygon><Polygon><outerBoundaryIs><LinearRing><coordinates>-16.97242449,32.80621891 -16.97135449,32.80621891 -16.97028449,32.80621891 -16.96921449,32.80621891 -16.96921449,32.80531691 -16.97028449,32.80531691 -16.97135449,32.80531691 -16.97242449,32.80531691 -16.97242449,32.80621891</coordinates></LinearRing></outerBoundaryIs></Polygon><Polygon><outerBoundaryIs><LinearRing><coordinates>-16.96814449,32.80621891 -16.96707449,32.80621891 -16.96707449,32.80531691 -16.96814449,32.80531691 -16.96814449,32.80621891</coordinates></LinearRing></outerBoundaryIs></Polygon><Polygon><outerBoundaryIs><LinearRing><coordinates>-16.96386449,32.80621891 -16.96386449,32.80531691 -16.96493449,32.80531691 -16.96493449,32.80621891 -16.96493449,32.80712091 -16.96386449,32.80712091 -16.96386449,32.80621891</coordinates></LinearRing></outerBoundaryIs></Polygon><Polygon><outerBoundaryIs><LinearRing><coordinates>-16.97991449,32.80351291 -16.97991449,32.80261091 -16.98098449,32.80261091 -16.98098449,32.80351291 -16.98205449,32.80351291 -16.98205449,32.80441491 -16.98205449,32.80531691 -16.98205449,32.80621891 -16.98205449,32.80712091 -16.98205449,32.80802291 -16.98098449,32.80802291 -16.98098449,32.80712091 -16.98098449,32.80621891 -16.98098449,32.80531691 -16.98098449,32.80441491 -16.97991449,32.80441491 -16.97991449,32.80351291</coordinates></LinearRing></outerBoundaryIs></Polygon><Polygon><outerBoundaryIs><LinearRing><coordinates>-16.95958449,32.80441491 -16.95958449,32.80351291 -16.96065449,32.80351291 -16.96065449,32.80441491 -16.96065449,32.80531691 -16.96065449,32.80621891 -16.96065449,32.80712091 -16.96065449,32.80802291 -16.96065449,32.80892491 -16.96172449,32.80892491 -16.96172449,32.80982691 -16.96065449,32.80982691 -16.95958449,32.80982691 -16.95851449,32.80982691 -16.95744449,32.80982691 -16.95744449,32.80892491 -16.95744449,32.80802291 -16.95851449,32.80802291 -16.95958449,32.80802291 -16.95958449,32.80712091 -16.95958449,32.80621891 -16.95851449,32.80621891 -16.95851449,32.80531691 -16.95958449,32.80531691 -16.95958449,32.80441491</coordinates></LinearRing></outerBoundaryIs></Polygon><Polygon><outerBoundaryIs><LinearRing><coordinates>-16.99275449,32.80802291 -16.99168449,32.80802291 -16.99168449,32.80712091 -16.99275449,32.80712091 -16.99275449,32.80802291</coordinates></LinearRing></outerBoundaryIs></Polygon></MultiGeometry>
  </Placemark>
</Folder>
</Document></kml>
