# Supplementary material for: Species conservation profiles of endemic spiders (Araneae) from Madeira and Selvagens archipelagos, Portugal
Source: Biodivers Data J. 2017 Oct 18;(5):e20810. doi: 10.3897/BDJ.5.e20810 (PMC5665005; doi:10.3897/BDJ.5.e20810)
Supplement: Supplementary material 52 — Distribution of Typhochrestus madeirensis Crespo, 2013 [file bdj-05-e20810-s052.kml]

<?xml version="1.0" encoding="utf-8" ?>
<kml xmlns="http://www.opengis.net/kml/2.2">
<Document id="root_doc">
<Schema name="Typhochrestus_madeirensis_Crespo__2013.kml" id="Typhochrestus_madeirensis_Crespo__2013.kml">
	<SimpleField name="layer" type="float"></SimpleField>
</Schema>
<Folder><name>Typhochrestus_madeirensis_Crespo__2013.kml</name>
  <Placemark>
	<Style><LineStyle><color>ff0000ff</color></LineStyle><PolyStyle><fill>0</fill></PolyStyle></Style>
	<ExtendedData><SchemaData schemaUrl="#Typhochrestus_madeirensis_Crespo__2013.kml">
		<SimpleData name="layer">1</SimpleData>
	</SchemaData></ExtendedData>
      <MultiGeometry><Polygon><outerBoundaryIs><LinearRing><coordinates>-16.48333333,32.41666667 -16.475,32.41666667 -16.475,32.40833333 -16.48333333,32.40833333 -16.48333333,32.41666667</coordinates></LinearRing></outerBoundaryIs></Polygon><Polygon><outerBoundaryIs><LinearRing><coordinates>-16.49166667,32.44166667 -16.48333333,32.44166667 -16.48333333,32.43333333 -16.49166667,32.43333333 -16.49166667,32.44166667</coordinates></LinearRing></outerBoundaryIs></Polygon><Polygon><outerBoundaryIs><LinearRing><coordinates>-16.51666667,32.53333333 -16.50833333,32.53333333 -16.50833333,32.525 -16.51666667,32.525 -16.51666667,32.53333333</coordinates></LinearRing></outerBoundaryIs></Polygon><Polygon><outerBoundaryIs><LinearRing><coordinates>-16.49166667,32.5 -16.49166667,32.49166667 -16.5,32.49166667 -16.5,32.5 -16.5,32.50833333 -16.49166667,32.50833333 -16.49166667,32.5</coordinates></LinearRing></outerBoundaryIs></Polygon><Polygon><outerBoundaryIs><LinearRing><coordinates>-16.5,32.51666667 -16.5,32.50833333 -16.50833333,32.50833333 -16.50833333,32.51666667 -16.50833333,32.525 -16.5,32.525 -16.5,32.51666667</coordinates></LinearRing></outerBoundaryIs></Polygon><Polygon><outerBoundaryIs><LinearRing><coordinates>-16.95,32.725 -16.94166667,32.725 -16.94166667,32.71666667 -16.95,32.71666667 -16.95,32.725</coordinates></LinearRing></outerBoundaryIs></Polygon><Polygon><outerBoundaryIs><LinearRing><coordinates>-17.05833333,32.74166667 -17.05833333,32.73333333 -17.06666667,32.73333333 -17.06666667,32.74166667 -17.06666667,32.75 -17.075,32.75 -17.075,32.75833333 -17.06666667,32.75833333 -17.05833333,32.75833333 -17.05,32.75833333 -17.05,32.75 -17.05,32.74166667 -17.05833333,32.74166667</coordinates></LinearRing></outerBoundaryIs></Polygon><Polygon><outerBoundaryIs><LinearRing><coordinates>-16.91666667,32.725 -16.90833333,32.725 -16.90833333,32.71666667 -16.91666667,32.71666667 -16.925,32.71666667 -16.925,32.725 -16.93333333,32.725 -16.94166667,32.725 -16.94166667,32.73333333 -16.93333333,32.73333333 -16.93333333,32.74166667 -16.925,32.74166667 -16.925,32.73333333 -16.91666667,32.73333333 -16.91666667,32.725</coordinates></LinearRing></outerBoundaryIs></Polygon><Polygon><outerBoundaryIs><LinearRing><coordinates>-16.93333333,32.75 -16.93333333,32.74166667 -16.94166667,32.74166667 -16.94166667,32.75 -16.94166667,32.75833333 -16.95,32.75833333 -16.95833333,32.75833333 -16.96666667,32.75833333 -16.96666667,32.76666667 -16.95833333,32.76666667 -16.95833333,32.775 -16.95,32.775 -16.95,32.76666667 -16.94166667,32.76666667 -16.93333333,32.76666667 -16.93333333,32.775 -16.925,32.775 -16.91666667,32.775 -16.91666667,32.76666667 -16.91666667,32.75833333 -16.925,32.75833333 -16.93333333,32.75833333 -16.93333333,32.75</coordinates></LinearRing></outerBoundaryIs></Polygon></MultiGeometry>
  </Placemark>
</Folder>
</Document></kml>
