# Supplementary material for: Species conservation profiles of endemic spiders (Araneae) from Madeira and Selvagens archipelagos, Portugal
Source: Biodivers Data J. 2017 Oct 18;(5):e20810. doi: 10.3897/BDJ.5.e20810 (PMC5665005; doi:10.3897/BDJ.5.e20810)
Supplement: Supplementary material 53 — Distribution of Xysticus grohi (Wunderlich, 1992) [file bdj-05-e20810-s053.kml]

<?xml version="1.0" encoding="UTF-8"?>
<kml xmlns="http://earth.google.com/kml/2.2">
<Document>
<name></name>
<description><![CDATA[]]></description>

<Style id="1">
<LineStyle>
<width>1</width>
<color>ffffffff</color>
</LineStyle>
<PolyStyle>
<color>7fffffff</color>
<fill>1</fill>
</PolyStyle>
</Style>

<Placemark>
<name>R Polygon</name>
<description><![CDATA[]]></description>
<styleUrl>#1</styleUrl>
<visibility>1</visibility>
<MultiGeometry>
<Polygon>
<outerBoundaryIs>
<LinearRing>
<coordinates>
-16.536446,32.575759
-16.5358117608034,32.5757388667647
-16.5351800754643,32.5756785481283
-16.5345534875564,32.5755782869726
-16.5339345201282,32.575438487014
-16.533325665543,32.5752597111774
-16.5327293754434,32.5750426793302
-16.5321480508791,32.5747882653829
-16.531584032639,32.5744974937707
-16.5310395918254,32.5741715353283
-16.5305169207095,32.5738117025753
-16.5300181239031,32.5734194444312
-16.5295452098852,32.5729963403811
-16.5291000829134,32.5725440941156
-16.5286845353571,32.5720645266708
-16.5283002404795,32.5715595690957
-16.5279487457005,32.5710312546761
-16.5276314663655,32.5704817107477
-16.5273496800465,32.56991315013
-16.5271045213974,32.5693278622159
-16.5268969775856,32.5687282037533
-16.5267278843168,32.5681165893551
-16.5265979224699,32.5674954817767
-16.5265076153554,32.566867381999
-16.5264573266082,32.5662348191582
-16.5264472587233,32.5656003403617
-16.5264774522405,32.5649665004314
-16.5265477855812,32.5643358516173
-16.5266579755379,32.5637109333193
-16.5268075784144,32.5630942618631
-16.5269959918129,32.5624883203668
-16.527222457059,32.5618955487431
-16.5274860622571,32.5613183338739
-16.5277857459622,32.560759
-16.5281203014537,32.5602197993613
-16.5284883815947,32.5597029031286
-16.5288885042565,32.5592103926605
-16.5293190582862,32.5587442511229
-16.5297783099948,32.5583063555032
-16.5302644101378,32.5578984690526
-16.5307754013614,32.5575222341857
-16.5313092260843,32.5571791658677
-16.5318637347827,32.5568706455134
-16.5324366946459,32.5565979154257
-16.5330257985667,32.5563620737921
-16.5336286744316,32.5561640702639
-16.5342428946721,32.5560047021311
-16.5348659860403,32.5558846111132
-16.535495439567,32.5558042807743
-16.536128720665,32.5557640345762
-16.536763279335,32.5557640345762
-16.537396560433,32.5558042807743
-16.5380260139597,32.5558846111132
-16.5386491053279,32.5560047021311
-16.5392633255684,32.5561640702639
-16.5398662014333,32.5563620737921
-16.5404553053541,32.5565979154257
-16.5410282652173,32.5568706455134
-16.5415827739157,32.5571791658677
-16.5421165986386,32.5575222341857
-16.5426275898622,32.5578984690526
-16.5431136900052,32.5583063555032
-16.5435729417138,32.5587442511229
-16.5440034957435,32.5592103926605
-16.5444036184053,32.5597029031286
-16.5447716985463,32.5602197993613
-16.5451062540378,32.560759
-16.5454059377429,32.5613183338739
-16.545669542941,32.5618955487431
-16.5458960081871,32.5624883203668
-16.5460844215856,32.5630942618631
-16.5462340244621,32.5637109333193
-16.5463442144188,32.5643358516173
-16.5464145477595,32.5649665004314
-16.5464447412767,32.5656003403617
-16.5464346733918,32.5662348191582
-16.5463843846446,32.566867381999
-16.5462940775301,32.5674954817767
-16.5461641156832,32.5681165893551
-16.5459950224144,32.5687282037533
-16.5457874786027,32.5693278622159
-16.5455423199535,32.56991315013
-16.5452605336345,32.5704817107477
-16.5449432542995,32.5710312546761
-16.5445917595205,32.5715595690957
-16.5442074646429,32.5720645266708
-16.5437919170866,32.5725440941156
-16.5433467901148,32.5729963403811
-16.5428738760969,32.5734194444312
-16.5423750792905,32.5738117025753
-16.5418524081746,32.5741715353283
-16.541307967361,32.5744974937707
-16.5407439491209,32.5747882653829
-16.5401626245566,32.5750426793302
-16.539566334457,32.5752597111774
-16.5389574798718,32.575438487014
-16.5383385124436,32.5755782869726
-16.5377119245357,32.5756785481283
-16.5370802391966,32.5757388667647
-16.536446,32.575759
</coordinates>
</LinearRing>
</outerBoundaryIs>
</Polygon>
<Polygon>
<outerBoundaryIs>
<LinearRing>
<coordinates>
-16.5081947,32.5212225
-16.5075604608034,32.5212023667647
-16.5069287754643,32.5211420481283
-16.5063021875564,32.5210417869726
-16.5056832201282,32.520901987014
-16.505074365543,32.5207232111774
-16.5044780754434,32.5205061793302
-16.5038967508791,32.5202517653829
-16.503332732639,32.5199609937707
-16.5027882918254,32.5196350353283
-16.5022656207095,32.5192752025753
-16.5017668239031,32.5188829444312
-16.5012939098852,32.5184598403811
-16.5008487829134,32.5180075941156
-16.5004332353571,32.5175280266708
-16.5000489404795,32.5170230690957
-16.4996974457005,32.5164947546761
-16.4993801663655,32.5159452107477
-16.4990983800465,32.51537665013
-16.4988532213974,32.5147913622159
-16.4986456775856,32.5141917037533
-16.4984765843168,32.5135800893551
-16.4983466224699,32.5129589817767
-16.4982563153554,32.512330881999
-16.4982060266082,32.5116983191582
-16.4981959587233,32.5110638403617
-16.4982261522405,32.5104300004314
-16.4982964855812,32.5097993516173
-16.4984066755379,32.5091744333194
-16.4985562784144,32.5085577618631
-16.4987446918129,32.5079518203668
-16.498971157059,32.5073590487431
-16.4992347622571,32.5067818338739
-16.4995344459622,32.5062225
-16.4998690014537,32.5056832993613
-16.5002370815947,32.5051664031286
-16.5006372042565,32.5046738926605
-16.5010677582862,32.5042077511229
-16.5015270099948,32.5037698555032
-16.5020131101378,32.5033619690526
-16.5025241013614,32.5029857341857
-16.5030579260843,32.5026426658677
-16.5036124347827,32.5023341455135
-16.5041853946459,32.5020614154257
-16.5047744985667,32.5018255737921
-16.5053773744316,32.5016275702639
-16.5059915946721,32.5014682021312
-16.5066146860403,32.5013481111132
-16.507244139567,32.5012677807743
-16.507877420665,32.5012275345762
-16.508511979335,32.5012275345762
-16.509145260433,32.5012677807743
-16.5097747139597,32.5013481111132
-16.5103978053279,32.5014682021312
-16.5110120255684,32.5016275702639
-16.5116149014333,32.5018255737921
-16.5122040053541,32.5020614154257
-16.5127769652173,32.5023341455135
-16.5133314739157,32.5026426658677
-16.5138652986386,32.5029857341857
-16.5143762898622,32.5033619690526
-16.5148623900052,32.5037698555032
-16.5153216417138,32.5042077511229
-16.5157521957435,32.5046738926605
-16.5161523184053,32.5051664031286
-16.5165203985463,32.5056832993613
-16.5168549540378,32.5062225
-16.5171546377429,32.5067818338739
-16.517418242941,32.5073590487431
-16.5176447081871,32.5079518203668
-16.5178331215856,32.5085577618631
-16.5179827244621,32.5091744333194
-16.5180929144188,32.5097993516173
-16.5181632477595,32.5104300004314
-16.5181934412767,32.5110638403617
-16.5181833733918,32.5116983191582
-16.5181330846446,32.512330881999
-16.5180427775301,32.5129589817767
-16.5179128156832,32.5135800893551
-16.5177437224144,32.5141917037533
-16.5175361786027,32.5147913622159
-16.5172910199535,32.51537665013
-16.5170092336345,32.5159452107477
-16.5166919542995,32.5164947546761
-16.5163404595205,32.5170230690957
-16.5159561646429,32.5175280266708
-16.5155406170866,32.5180075941156
-16.5150954901148,32.5184598403811
-16.5146225760969,32.5188829444312
-16.5141237792905,32.5192752025753
-16.5136011081746,32.5196350353283
-16.513056667361,32.5199609937707
-16.5124926491209,32.5202517653829
-16.5119113245566,32.5205061793302
-16.511315034457,32.5207232111774
-16.5107061798718,32.520901987014
-16.5100872124436,32.5210417869726
-16.5094606245357,32.5211420481283
-16.5088289391966,32.5212023667647
-16.5081947,32.5212225
</coordinates>
</LinearRing>
</outerBoundaryIs>
</Polygon>
<Polygon>
<outerBoundaryIs>
<LinearRing>
<coordinates>
-16.4791666666667,32.4165
-16.478912970988,32.4164919467059
-16.4786602968524,32.4164678192513
-16.4784096616892,32.416427714789
-16.4781620747179,32.4163717948056
-16.4779185328839,32.416300284471
-16.477680016844,32.4162134717321
-16.4774474870183,32.4161117061531
-16.4772218797223,32.4159953975083
-16.4770041033968,32.4158650141313
-16.4767950349504,32.4157210810301
-16.4765955162279,32.4155641777725
-16.4764063506207,32.4153949361524
-16.476228299832,32.4152140376462
-16.4760620808095,32.4150222106683
-16.4759083628585,32.4148202276383
-16.4757677649469,32.4146089018704
-16.4756408532129,32.4143890842991
-16.4755281386852,32.414161660052
-16.4754300752256,32.4139275448864
-16.4753470577009,32.4136876815013
-16.4752794203934,32.413443035742
-16.4752274356546,32.4131945927107
-16.4751913128088,32.4129433527996
-16.4751711973099,32.4126903276633
-16.475167170156,32.4124365361447
-16.4751792475629,32.4121830001726
-16.4752073808991,32.4119307406469
-16.4752514568818,32.4116807733277
-16.4753112980324,32.4114341047452
-16.4753866633918,32.4111917281467
-16.4754772494902,32.4109546194972
-16.4755826915695,32.4107237335496
-16.4757025650515,32.4105
-16.4758363872481,32.4102843197445
-16.4759836193045,32.4100775612514
-16.4761436683692,32.4098805570642
-16.4763158899811,32.4096941004492
-16.4764995906646,32.4095189422013
-16.4766940307218,32.409355787621
-16.4768984272112,32.4092052936743
-16.4771119571004,32.4090680663471
-16.4773337605798,32.4089446582054
-16.477562944525,32.4088355661703
-16.4777985860934,32.4087412295168
-16.4780397364393,32.4086620281055
-16.4782854245355,32.4085982808525
-16.4785346610828,32.4085502444453
-16.4787864424934,32.4085181123097
-16.4790397549327,32.4085020138305
-16.4792935784007,32.4085020138305
-16.4795468908399,32.4085181123097
-16.4797986722506,32.4085502444453
-16.4800479087978,32.4085982808525
-16.480293596894,32.4086620281055
-16.48053474724,32.4087412295168
-16.4807703888083,32.4088355661703
-16.4809995727536,32.4089446582054
-16.481221376233,32.4090680663471
-16.4814349061221,32.4092052936743
-16.4816393026115,32.409355787621
-16.4818337426687,32.4095189422013
-16.4820174433522,32.4096941004492
-16.4821896649641,32.4098805570642
-16.4823497140288,32.4100775612514
-16.4824969460852,32.4102843197445
-16.4826307682818,32.4105
-16.4827506417638,32.4107237335496
-16.4828560838431,32.4109546194972
-16.4829466699415,32.4111917281467
-16.4830220353009,32.4114341047452
-16.4830818764515,32.4116807733277
-16.4831259524342,32.4119307406469
-16.4831540857705,32.4121830001726
-16.4831661631774,32.4124365361447
-16.4831621360234,32.4126903276633
-16.4831420205245,32.4129433527996
-16.4831058976787,32.4131945927107
-16.48305391294,32.413443035742
-16.4829862756324,32.4136876815013
-16.4829032581077,32.4139275448864
-16.4828051946481,32.414161660052
-16.4826924801205,32.4143890842991
-16.4825655683865,32.4146089018704
-16.4824249704749,32.4148202276383
-16.4822712525238,32.4150222106683
-16.4821050335013,32.4152140376462
-16.4819269827126,32.4153949361524
-16.4817378171054,32.4155641777725
-16.4815382983829,32.4157210810301
-16.4813292299365,32.4158650141313
-16.4811114536111,32.4159953975083
-16.480885846315,32.4161117061531
-16.4806533164893,32.4162134717321
-16.4804148004495,32.416300284471
-16.4801712586154,32.4163717948056
-16.4799236716441,32.416427714789
-16.479673036481,32.4164678192513
-16.4794203623453,32.4164919467059
-16.4791666666667,32.4165
</coordinates>
</LinearRing>
</outerBoundaryIs>
</Polygon>
</MultiGeometry>
</Placemark>
</Document>
</kml>
