# Supplementary material for: Species conservation profiles of endemic spiders (Araneae) from Madeira and Selvagens archipelagos, Portugal
Source: Biodivers Data J. 2017 Oct 18;(5):e20810. doi: 10.3897/BDJ.5.e20810 (PMC5665005; doi:10.3897/BDJ.5.e20810)
Supplement: Supplementary material 54 — Distribution of Xysticus madeirensis (Wunderlich, 1992) [file bdj-05-e20810-s054.kml]

<?xml version="1.0" encoding="UTF-8"?>
<kml xmlns="http://earth.google.com/kml/2.2">
<Document>
<name></name>
<description><![CDATA[]]></description>

<Style id="1">
<LineStyle>
<width>1</width>
<color>ffffffff</color>
</LineStyle>
<PolyStyle>
<color>7fffffff</color>
<fill>1</fill>
</PolyStyle>
</Style>

<Placemark>
<name>R Polygon</name>
<description><![CDATA[]]></description>
<styleUrl>#1</styleUrl>
<visibility>1</visibility>
<MultiGeometry>
<Polygon>
<outerBoundaryIs>
<LinearRing>
<coordinates>
-16.9049020263232,32.7534759932255
-16.9042677871267,32.7534558599902
-16.9036361017875,32.7533955413538
-16.9030095138796,32.7532952801981
-16.9023905464514,32.7531554802394
-16.9017816918662,32.7529767044029
-16.9011854017666,32.7527596725556
-16.9006040772023,32.7525052586084
-16.9000400589622,32.7522144869962
-16.8994956181487,32.7518885285538
-16.8989729470327,32.7515286958008
-16.8984741502264,32.7511364376567
-16.8980012362084,32.7507133336065
-16.8975561092367,32.7502610873411
-16.8971405616803,32.7497815198963
-16.8967562668027,32.7492765623212
-16.8964047720237,32.7487482479016
-16.8960874926888,32.7481987039732
-16.8958057063697,32.7476301433555
-16.8955605477206,32.7470448554414
-16.8953530039088,32.7464451969788
-16.89518391064,32.7458335825806
-16.8950539487931,32.7452124750022
-16.8949636416786,32.7445843752245
-16.8949133529314,32.7439518123837
-16.8949032850465,32.7433173335871
-16.8949334785637,32.7426834936569
-16.8950038119044,32.7420528448428
-16.8951140018611,32.7414279265448
-16.8952636047376,32.7408112550886
-16.8954520181361,32.7402053135923
-16.8956784833822,32.7396125419686
-16.8959420885803,32.7390353270994
-16.8962417722854,32.7384759932255
-16.8965763277769,32.7379367925868
-16.8969444079179,32.7374198963541
-16.8973445305797,32.736927385886
-16.8977750846094,32.7364612443484
-16.8982343363181,32.7360233487287
-16.898720436461,32.7356154622781
-16.8992314276846,32.7352392274112
-16.8997652524075,32.7348961590931
-16.900319761106,32.7345876387389
-16.9008927209692,32.7343149086512
-16.90148182489,32.7340790670176
-16.9020847007548,32.7338810634893
-16.9026989209954,32.7337216953566
-16.9033220123635,32.7336016043387
-16.9039514658902,32.7335212739998
-16.9045847469882,32.7334810278017
-16.9052193056582,32.7334810278017
-16.9058525867563,32.7335212739998
-16.906482040283,32.7336016043387
-16.9071051316511,32.7337216953566
-16.9077193518916,32.7338810634893
-16.9083222277565,32.7340790670176
-16.9089113316773,32.7343149086512
-16.9094842915405,32.7345876387389
-16.910038800239,32.7348961590931
-16.9105726249619,32.7352392274112
-16.9110836161854,32.7356154622781
-16.9115697163284,32.7360233487287
-16.912028968037,32.7364612443484
-16.9124595220668,32.736927385886
-16.9128596447285,32.7374198963541
-16.9132277248696,32.7379367925868
-16.9135622803611,32.7384759932255
-16.9138619640661,32.7390353270994
-16.9141255692643,32.7396125419686
-16.9143520345104,32.7402053135923
-16.9145404479088,32.7408112550886
-16.9146900507854,32.7414279265448
-16.914800240742,32.7420528448428
-16.9148705740827,32.7426834936569
-16.9149007676,32.7433173335871
-16.9148906997151,32.7439518123837
-16.9148404109678,32.7445843752245
-16.9147501038534,32.7452124750022
-16.9146201420065,32.7458335825806
-16.9144510487377,32.7464451969788
-16.9142435049259,32.7470448554414
-16.9139983462768,32.7476301433555
-16.9137165599577,32.7481987039732
-16.9133992806227,32.7487482479016
-16.9130477858437,32.7492765623212
-16.9126634909661,32.7497815198963
-16.9122479434098,32.7502610873411
-16.911802816438,32.7507133336065
-16.9113299024201,32.7511364376567
-16.9108311056138,32.7515286958008
-16.9103084344978,32.7518885285538
-16.9097639936842,32.7522144869962
-16.9091999754441,32.7525052586084
-16.9086186508798,32.7527596725556
-16.9080223607802,32.7529767044029
-16.907413506195,32.7531554802394
-16.9067945387668,32.7532952801981
-16.906167950859,32.7533955413538
-16.9055362655198,32.7534558599902
-16.9049020263232,32.7534759932255
</coordinates>
</LinearRing>
</outerBoundaryIs>
</Polygon>
</MultiGeometry>
</Placemark>
</Document>
</kml>
