# Supplementary material for: Species conservation profiles of endemic spiders (Araneae) from Madeira and Selvagens archipelagos, Portugal
Source: Biodivers Data J. 2017 Oct 18;(5):e20810. doi: 10.3897/BDJ.5.e20810 (PMC5665005; doi:10.3897/BDJ.5.e20810)
Supplement: Supplementary material 55 — Distribution of Zimirina lepida (Blackwall, 1859) [file bdj-05-e20810-s055.kml]

<?xml version="1.0" encoding="utf-8" ?>
<kml xmlns="http://www.opengis.net/kml/2.2">
<Document id="root_doc">
<Schema name="Zimirina_lepida__Blackwall__1859_.kml" id="Zimirina_lepida__Blackwall__1859_.kml">
	<SimpleField name="layer" type="float"></SimpleField>
</Schema>
<Folder><name>Zimirina_lepida__Blackwall__1859_.kml</name>
  <Placemark>
	<Style><LineStyle><color>ff0000ff</color></LineStyle><PolyStyle><fill>0</fill></PolyStyle></Style>
	<ExtendedData><SchemaData schemaUrl="#Zimirina_lepida__Blackwall__1859_.kml">
		<SimpleData name="layer">1</SimpleData>
	</SchemaData></ExtendedData>
      <MultiGeometry><Polygon><outerBoundaryIs><LinearRing><coordinates>-15.85833333,30.15 -15.85833333,30.14166667 -15.86666667,30.14166667 -15.86666667,30.15 -15.86666667,30.15833333 -15.85833333,30.15833333 -15.85833333,30.15</coordinates></LinearRing></outerBoundaryIs></Polygon><Polygon><outerBoundaryIs><LinearRing><coordinates>-16.475,32.40833333 -16.46666667,32.40833333 -16.46666667,32.4 -16.475,32.4 -16.475,32.40833333</coordinates></LinearRing></outerBoundaryIs></Polygon><Polygon><outerBoundaryIs><LinearRing><coordinates>-16.48333333,32.44166667 -16.48333333,32.43333333 -16.49166667,32.43333333 -16.49166667,32.44166667 -16.49166667,32.45 -16.49166667,32.45833333 -16.48333333,32.45833333 -16.48333333,32.45 -16.48333333,32.44166667</coordinates></LinearRing></outerBoundaryIs></Polygon><Polygon><outerBoundaryIs><LinearRing><coordinates>-16.475,32.41666667 -16.475,32.40833333 -16.48333333,32.40833333 -16.48333333,32.41666667 -16.48333333,32.425 -16.475,32.425 -16.475,32.41666667</coordinates></LinearRing></outerBoundaryIs></Polygon><Polygon><outerBoundaryIs><LinearRing><coordinates>-16.50833333,32.53333333 -16.50833333,32.525 -16.51666667,32.525 -16.51666667,32.53333333 -16.51666667,32.54166667 -16.50833333,32.54166667 -16.50833333,32.53333333</coordinates></LinearRing></outerBoundaryIs></Polygon><Polygon><outerBoundaryIs><LinearRing><coordinates>-16.525,32.55833333 -16.51666667,32.55833333 -16.51666667,32.55 -16.525,32.55 -16.525,32.55833333</coordinates></LinearRing></outerBoundaryIs></Polygon><Polygon><outerBoundaryIs><LinearRing><coordinates>-16.53333333,32.56666667 -16.525,32.56666667 -16.525,32.55833333 -16.53333333,32.55833333 -16.53333333,32.56666667</coordinates></LinearRing></outerBoundaryIs></Polygon><Polygon><outerBoundaryIs><LinearRing><coordinates>-16.825,32.64166667 -16.825,32.63333333 -16.83333333,32.63333333 -16.84166667,32.63333333 -16.85,32.63333333 -16.85833333,32.63333333 -16.85833333,32.64166667 -16.85,32.64166667 -16.84166667,32.64166667 -16.83333333,32.64166667 -16.83333333,32.65 -16.825,32.65 -16.81666667,32.65 -16.81666667,32.64166667 -16.825,32.64166667</coordinates></LinearRing></outerBoundaryIs></Polygon><Polygon><outerBoundaryIs><LinearRing><coordinates>-16.48333333,32.48333333 -16.48333333,32.475 -16.49166667,32.475 -16.49166667,32.48333333 -16.49166667,32.49166667 -16.5,32.49166667 -16.5,32.5 -16.50833333,32.5 -16.50833333,32.50833333 -16.50833333,32.51666667 -16.50833333,32.525 -16.5,32.525 -16.5,32.51666667 -16.49166667,32.51666667 -16.49166667,32.50833333 -16.49166667,32.5 -16.48333333,32.5 -16.48333333,32.49166667 -16.48333333,32.48333333</coordinates></LinearRing></outerBoundaryIs></Polygon><Polygon><outerBoundaryIs><LinearRing><coordinates>-16.775,32.725 -16.76666667,32.725 -16.76666667,32.71666667 -16.775,32.71666667 -16.775,32.725</coordinates></LinearRing></outerBoundaryIs></Polygon><Polygon><outerBoundaryIs><LinearRing><coordinates>-16.75833333,32.7 -16.75833333,32.69166667 -16.76666667,32.69166667 -16.775,32.69166667 -16.775,32.7 -16.775,32.70833333 -16.76666667,32.70833333 -16.76666667,32.71666667 -16.75833333,32.71666667 -16.75833333,32.725 -16.75,32.725 -16.75,32.73333333 -16.74166667,32.73333333 -16.74166667,32.725 -16.74166667,32.71666667 -16.75,32.71666667 -16.75,32.70833333 -16.75,32.7 -16.75833333,32.7</coordinates></LinearRing></outerBoundaryIs></Polygon><Polygon><outerBoundaryIs><LinearRing><coordinates>-16.8,32.65833333 -16.8,32.65 -16.80833333,32.65 -16.81666667,32.65 -16.81666667,32.65833333 -16.80833333,32.65833333 -16.80833333,32.66666667 -16.80833333,32.675 -16.8,32.675 -16.8,32.68333333 -16.79166667,32.68333333 -16.79166667,32.69166667 -16.78333333,32.69166667 -16.775,32.69166667 -16.775,32.68333333 -16.78333333,32.68333333 -16.78333333,32.675 -16.79166667,32.675 -16.79166667,32.66666667 -16.8,32.66666667 -16.8,32.65833333</coordinates></LinearRing></outerBoundaryIs></Polygon><Polygon><outerBoundaryIs><LinearRing><coordinates>-16.80833333,32.76666667 -16.8,32.76666667 -16.8,32.75833333 -16.80833333,32.75833333 -16.80833333,32.76666667</coordinates></LinearRing></outerBoundaryIs></Polygon><Polygon><outerBoundaryIs><LinearRing><coordinates>-16.79166667,32.76666667 -16.78333333,32.76666667 -16.78333333,32.75833333 -16.79166667,32.75833333 -16.79166667,32.76666667</coordinates></LinearRing></outerBoundaryIs></Polygon><Polygon><outerBoundaryIs><LinearRing><coordinates>-16.38333333,33.00833333 -16.375,33.00833333 -16.375,33.0 -16.38333333,33.0 -16.38333333,33.00833333</coordinates></LinearRing></outerBoundaryIs></Polygon><Polygon><outerBoundaryIs><LinearRing><coordinates>-16.85,32.79166667 -16.84166667,32.79166667 -16.84166667,32.78333333 -16.85,32.78333333 -16.85833333,32.78333333 -16.85833333,32.79166667 -16.85,32.79166667</coordinates></LinearRing></outerBoundaryIs></Polygon><Polygon><outerBoundaryIs><LinearRing><coordinates>-16.825,32.775 -16.81666667,32.775 -16.81666667,32.76666667 -16.825,32.76666667 -16.83333333,32.76666667 -16.83333333,32.775 -16.83333333,32.78333333 -16.825,32.78333333 -16.825,32.775</coordinates></LinearRing></outerBoundaryIs></Polygon><Polygon><outerBoundaryIs><LinearRing><coordinates>-16.30833333,33.1 -16.3,33.1 -16.3,33.09166667 -16.30833333,33.09166667 -16.30833333,33.1</coordinates></LinearRing></outerBoundaryIs></Polygon><Polygon><outerBoundaryIs><LinearRing><coordinates>-16.34166667,33.09166667 -16.33333333,33.09166667 -16.33333333,33.08333333 -16.34166667,33.08333333 -16.34166667,33.09166667</coordinates></LinearRing></outerBoundaryIs></Polygon><Polygon><outerBoundaryIs><LinearRing><coordinates>-16.36666667,33.025 -16.36666667,33.01666667 -16.375,33.01666667 -16.375,33.025 -16.38333333,33.025 -16.38333333,33.03333333 -16.38333333,33.04166667 -16.375,33.04166667 -16.375,33.05 -16.375,33.05833333 -16.36666667,33.05833333 -16.36666667,33.06666667 -16.35833333,33.06666667 -16.35833333,33.075 -16.35833333,33.08333333 -16.35,33.08333333 -16.34166667,33.08333333 -16.34166667,33.075 -16.33333333,33.075 -16.325,33.075 -16.31666667,33.075 -16.31666667,33.08333333 -16.31666667,33.09166667 -16.30833333,33.09166667 -16.30833333,33.08333333 -16.3,33.08333333 -16.3,33.09166667 -16.29166667,33.09166667 -16.28333333,33.09166667 -16.28333333,33.08333333 -16.28333333,33.075 -16.28333333,33.06666667 -16.28333333,33.05833333 -16.29166667,33.05833333 -16.3,33.05833333 -16.30833333,33.05833333 -16.31666667,33.05833333 -16.31666667,33.05 -16.325,33.05 -16.33333333,33.05 -16.33333333,33.04166667 -16.34166667,33.04166667 -16.34166667,33.03333333 -16.35,33.03333333 -16.35,33.025 -16.35833333,33.025 -16.36666667,33.025</coordinates></LinearRing></outerBoundaryIs></Polygon><Polygon><outerBoundaryIs><LinearRing><coordinates>-16.68333333,32.74166667 -16.675,32.74166667 -16.675,32.73333333 -16.68333333,32.73333333 -16.68333333,32.74166667</coordinates></LinearRing></outerBoundaryIs></Polygon><Polygon><outerBoundaryIs><LinearRing><coordinates>-16.71666667,32.74166667 -16.70833333,32.74166667 -16.70833333,32.75 -16.7,32.75 -16.69166667,32.75 -16.68333333,32.75 -16.68333333,32.74166667 -16.69166667,32.74166667 -16.69166667,32.73333333 -16.7,32.73333333 -16.70833333,32.73333333 -16.71666667,32.73333333 -16.725,32.73333333 -16.73333333,32.73333333 -16.74166667,32.73333333 -16.74166667,32.74166667 -16.74166667,32.75 -16.73333333,32.75 -16.725,32.75 -16.725,32.74166667 -16.71666667,32.74166667</coordinates></LinearRing></outerBoundaryIs></Polygon><Polygon><outerBoundaryIs><LinearRing><coordinates>-16.75833333,32.75833333 -16.75,32.75833333 -16.75,32.75 -16.75833333,32.75 -16.75833333,32.75833333</coordinates></LinearRing></outerBoundaryIs></Polygon></MultiGeometry>
  </Placemark>
</Folder>
</Document></kml>
